# Supplementary material for: MicroRNA Profiling of BRCA1/2 Mutation-Carrying and Non-Mutation-Carrying High-Grade Serous Carcinomas of Ovary
Source: PLoS One. 2009 Oct 2;4(10):e7314. doi: 10.1371/journal.pone.0007314 (PMC2749450; doi:10.1371/journal.pone.0007314)
Supplement: Table S2 — Dataset containing the expression values for 80 filtered human miRNA in ovarian serous tumor and normal fallopian tube samples. (0.07 MB XLS) [file pone.0007314.s002.xls]

## Sheet: 15141
CLID	GWEIGHT	VOA-329	VOA-186	VOA-223	VOA-239	VOA-336	VOA-379	VOA-283	VOA-293	VOA-327	VOA-163	VOA-212	VOA-305	VOA-330	VOA-161	VOA-201	VOA-217	VOA-332	VOA-344	VOA-345	VOA-363	VOA-384	VOA-388	VOA-172	VOA-195	VOA-236	VOA-366	VOA-372	VOA-240	VOA-254	VOA-280	VOA-297	VOA-319	VOA-273	VOA-221	VOA-324	VOA-277	VOA-278	VOA-593	VOA-594	VOA-598
hsa_let_7a	1	1.317	1.397	0.377	0.577	-0.443	-0.003	-4.063	-0.253	1.057	-0.073	0.267	0.577	-0.283	-0.123	0.417	0.247	-2.403	0.147	-0.663	-0.393	-0.333	1.097	0.037	-4.623	-0.653	-1.353	0.257	0.157	-0.063	0.227	0.527	1.157	0.467	0.307	0.607	1.187	0.877	1.137	0.807	0.497
hsa_let_7b	1	1.102	1.572	-0.318	0.842	-1.128	-0.268	-4.188	0.112	0.972	0.252	0.272	-0.488	-0.258	-0.088	0.202	0.222	-1.538	-0.028	-0.438	-0.578	-1.428	-0.008	-0.698	-3.708	-0.078	-1.478	0.142	-0.168	0.032	0.232	0.382	1.562	0.702	0.732	1.282		1.632	1.662	1.662	1.312
hsa_let_7c	1	1.202	1.392	0.012	0.572	-0.898	-0.248	-3.918	0.052	1.012	0.042	0.362	-0.328	-0.198	-0.168	0.202	0.322	-2.018	0.062	-0.468	-0.338	-0.698	0.502	-0.748	-4.178	-0.328	-1.138	0.292	0.022	-0.028	0.292	0.352	1.332	0.512	0.082	0.872	1.182	1.282	1.342	1.502	0.902
hsa_let_7d	1	1.451	1.141	0.691	0.311	-0.549	0.021	-3.409	-0.049	0.931	-0.059	0.011	0.101	-0.289	0.341	0.621	0.411	-2.509	0.161	-0.579	0.061	-0.059	1.261	-0.509	-4.329	-0.869	-1.709	0.461	0.461	0.301	0.581	0.621	1.151	0.411	0.021	0.391	0.931	0.421	0.801	0.651	0.181
hsa_let_7f	1	1.215	1.335	0.835	0.485	0.165	-0.065	-3.685	-0.085	1.025	0.175	-0.275	0.055	-0.495	0.305	0.485	0.285	-2.795	0.575	-0.525	0.155	0.355	1.715	-0.695	-3.765	-0.985	-1.865	0.225	0.525	0.315	0.375	0.535	0.535	0.305	-0.125	-0.035	1.175	0.755	0.765	0.605	0.135
hsa_let_7g	1	0.448	0.658	-0.052	0.638	0.188	0.298	-2.292	-0.492	1.318	0.348	-0.052	0.598	-0.562	-0.262	-0.112	0.448	-1.922	0.538	0.218	0.138	-0.282	1.668	-0.712	-2.722	-1.442	-0.552	0.178	0.478	0.178	0.108	-0.382	0.238	-0.022	0.318	0.998	0.978	0.778	0.338	-0.102	-0.122
hsa_miR_100	1	0.801	0.781	-2.249	-1.319	-0.199	0.621	-1.649	-0.899	0.101	-1.119	1.061	-0.269	0.321	-1.129	-0.439	-0.479	-0.189	1.831	-0.259	0.791	-0.219	0.941	0.301	-2.779	0.091	1.731	0.351	-0.269	-0.389	0.311	0.521	1.081	0.571	-0.009	-0.669	-0.709	0.001	1.361	0.941	0.741
hsa_miR_103	1	1.073	0.813	-0.017	0.103	1.423	0.013	-2.457	-0.827	0.383	0.253	1.093	1.763	-0.627	0.313	0.053	1.203	-2.647	1.593	-0.417	0.483	0.313	1.483	1.103	-4.517	0.203	-0.267	0.413	-0.327	0.653	1.053	0.243	0.033	0.873	0.113	-0.427	-0.397	0.153	-1.337	-1.687	-1.237
hsa_miR_106a	1	0.932	1.032	-0.088	-0.168	2.452	-0.418	-2.878	-1.018	0.272	-0.688	1.032	1.062	-0.058	-0.098	0.132	-0.428	-1.358	1.582	-0.008	0.862	-0.078	0.412	0.862	-3.718	0.102	1.872	-0.838	-0.128	0.322	1.342	-0.398	-0.098	0.282	1.192	0.112	0.592	1.012	-1.298	-1.628	-2.068
hsa_miR_106b	1	0.536	1.406	-0.574	-0.324	2.556	-0.004	-2.614	-0.944	0.336	0.746	0.726	1.516	-0.344	0.986	-0.814	0.116	-0.754	2.276	0.546	0.916	0.946	0.216	0.966	-2.224	-0.104	0.886	0.076	-0.944	0.246	-0.224	-0.254	-0.364	-0.194	0.246	0.096	-1.054	0.026	-1.454	-1.724	-1.464
hsa_miR_107	1	1.141	0.881	-0.019	0.091	1.321	-0.059	-2.369	-0.749	0.481	0.241	1.131	1.611	-0.599	0.261	-0.009	1.221	-2.759	1.641	-0.329	0.501	0.341	1.511	0.771	-4.129	0.271	-0.189	0.411	-0.299	0.751	1.031	0.211	0.021	0.911	0.141	-0.329	-0.589	0.051	-1.439	-1.709	-1.389
hsa_miR_10a	1	0.191	1.251	-0.909	0.301	0.261	-1.489	-3.369	-0.799	-1.089	0.101	0.911	1.701	-0.519	-0.969	0.641	0.741	-0.469	0.801	-1.609	-0.269	1.471	0.461	3.781	-3.859	-3.969	-3.229	-0.359	0.791	0.161	-2.039	0.371	1.051	2.421	1.601	2.161	0.611	1.491	1.021	0.451	0.201
hsa_miR_10b	1	-0.559	0.701	0.491	-0.289	-2.439	0.711	-3.829	-1.999	1.181	0.041	-0.849	-0.429	1.471	0.001	-0.979	0.951	-1.189	1.621	0.921	1.981	-0.089	1.731	1.891	-3.799	-0.529	-0.269	-0.389	0.391	-0.489	2.051	-0.989	-1.789	-0.609	1.391	1.881	0.731	0.331	0.721	0.201	0.131
hsa_miR_125a	1	0.549	1.589	-0.851	0.139	-1.771	-0.501	-2.401	-0.661	0.799	-0.051	-0.231	-0.041	-0.801	-0.091	-0.621	0.909	-2.121	0.139	0.209	0.319	-1.231	0.079	1.439	-3.541	0.349	-1.081	-0.481	-0.391	0.459	0.679	0.679	0.589	1.709	1.349	-0.371	0.759	1.269	1.479	0.939	0.789
hsa_miR_125b	1	0.965	0.985	-1.515	-0.695	-1.245	0.475	-2.955	-1.215	0.545	-0.465	0.925	-0.485	-0.475	-1.455	-0.805	0.395	-1.315	0.535	-1.385	-0.455	-1.505	0.815	2.105	-3.945	0.695	0.725	-0.315	-0.275	0.075	0.365	0.765	1.005	0.305	1.335	0.895	0.445	0.785	2.205	1.605	1.555
hsa_miR_126	1	-0.079	1.741	-1.239	-0.529	0.171	-0.609	-2.969	1.021	0.231	0.471	1.451	1.001	-0.689	-0.459	0.491	-0.419	-2.839	1.901	-0.219	0.841	0.151	0.521	1.411	-4.179	-1.039	-1.579	0.081	0.481	0.811	-1.019	0.781	0.651	-0.169	-0.519	0.311	-0.759	-0.089	1.791	1.261	1.811
hsa_miR_141	1	0.732	2.122	-0.538	0.482	2.202	-1.058	-2.968	-2.078	1.212	-0.058	0.792	2.052	0.432	0.292	-0.338	0.822	-1.698	1.752	-0.038	0.622	0.702	0.672	0.212	-2.678	0.322	0.372	-0.418	-0.768	-1.108	0.082	-0.308	-0.658	-0.058	1.282	1.572	1.062	0.312	-1.838	-1.458	-2.028
hsa_miR_143	1	-0.223	1.997	-1.923	-0.483	0.267	0.697	-2.093	1.227	-1.153	0.587	0.867	-0.553	-0.103	-1.433	0.757	0.557	-1.693	0.557	-0.603	0.027	-0.253	-0.873	1.087	-3.383	-0.213	-0.413	0.087	0.477	0.487	-1.333	0.347	0.707	0.137	-0.373	-0.323	-1.723	0.357	3.027	2.397	2.487
hsa_miR_145	1	-0.528	1.732	-1.888	0.352	-1.458	0.602	-0.948	1.082	-1.498	0.272	0.162	-1.178	-0.498	-1.398	1.072	0.872	-2.018	-0.608	-0.788	-0.748	-1.668	-1.198	0.502	-1.948	0.012	-1.338	0.752	0.362	1.482	-1.018	0.862	1.092	0.762	-0.238	-0.288	-0.948	-0.018	3.862	3.272	3.122
hsa_miR_146a	1	0.263	1.293	-0.287	-0.057	-1.597	-0.197	-1.147	0.053	0.163	1.383	0.833	1.213	-1.337	0.633	-0.297	-0.207	-0.687	2.283	0.703	1.013	-0.027	-0.407	2.143	-1.027	-1.307	-0.477	0.563	-0.167	0.253	-0.727	0.023	-0.247	-0.177	-0.827	1.353	-0.387	-0.567	-0.927	-0.797	-0.267
hsa_miR_146b	1	0.731	-0.059	-0.049	-0.199	-3.089	-0.769	-2.259	-0.599	0.811	1.551	0.931	1.441	-0.959	0.311	0.241	0.301	-1.329	1.791	0.161	0.641	0.091	0.131	2.071	-1.929	-0.869	0.871	0.071	0.451	0.331	0.891	0.041	0.421	0.111	0.201	0.861	0.021	0.881	-1.809	-1.869	-0.559
hsa_miR_148a	1	-0.867	2.323	0.223	1.313	-1.087	-0.767	-2.607	0.063	1.083	-0.057	1.483	2.553	-0.637	-0.287	-0.097	0.243	-1.027	0.873	0.653	0.583	0.513	1.433	1.283	-3.887	-0.907	-1.877	-0.047	-1.957	-0.247	-0.117	0.583	0.463	-1.037	1.083	0.963	-0.177	-0.377	0.413	0.363	-0.427
hsa_miR_152	1	-0.796	2.284	-0.996	-0.616	-0.986	-0.546	-1.276	0.644	-0.036	0.464	0.304	-0.846	-0.986	0.004	0.504	-0.256	0.334	0.254	0.434	0.624	0.554	-1.056	0.684	-0.756	-0.366	-1.336	0.854	0.044	0.844	-1.206	0.734	2.054	0.034	-0.536	-0.286	-0.416	-0.136	0.834	0.434	0.504
hsa_miR_15a	1	-0.483	2.087	-0.693	0.017	1.617	-0.413	-3.073	0.117	1.517	0.537	1.477	2.177	-0.603	-0.183	0.237	-0.523	-0.953	2.127	0.417	0.997	1.517	-0.303	0.397	-3.433	-1.513	-0.153	-0.043	-0.533	-0.233	-0.083	-0.593	0.647	-0.703	0.667	0.607	-0.113	1.367	-1.133	-1.663	-1.103
hsa_miR_15b	1	0.39	2.33	-0.37	0.53	0.43	-1.08	-2.11	-1.32	0.58	0.4	1.09	1.37	-1.3	0.58	-0.47	0	-1.81	2.93	0.58	0.31	0.47	-0.46	0.23	-2.92	-0.93	-1.36	0.45	-0.48	0.42	0.78	0.01	0.8	-0.13	0.7	0.24	0.19	1.24	-0.78	-1.03	-0.5
hsa_miR_16	1	0.52	1.71	0	0.39	0.51	-0.42	-3.09	0.01	1.79	0.22	1.2	1.26	-0.99	0.4	0.19	-0.11	-2.09	2.25	0.52	1.09	0.85	0.62	-0.09	-5.42	-1.35	-1.1	0.81	-0.11	0.3	0.93	-0.16	0.72	-0.19	0.48	0.45	0.3	0.89	-0.92	-1.24	-1.13
hsa_miR_17_5p	1	1.053	1.123	-0.017	-0.187	2.583	-0.297	-3.057	-1.077	0.343	-0.637	1.113	1.043	0.003	-0.047	0.003	-0.527	-1.307	1.653	-0.057	0.943	-0.137	0.293	1.003	-3.547	0.203	1.863	-0.897	-0.347	0.243	1.183	-0.627	-0.127	0.223	1.373	0.023	0.493	1.113	-1.307	-1.747	-1.917
hsa_miR_181b	1	0.165	1.005	-1.025	-0.145	0.675	0.595	-1.225	-0.405	0.315	0.045	1.095	-0.145	-0.475	-0.585	0.295	0.455	-1.195	0.505	-0.215	-0.475	-0.585	0.485	3.345	-2.085	-0.095	0.425	0.255	0.025	-0.035	0.145	0.345	1.125	-0.205	-0.055	2.005	-0.285	-0.325	-1.005	-1.365	-1.385
hsa_miR_182	1	-0.293	1.547	-0.053	-0.923	2.577	-0.403	-0.963	-1.073	-0.733	-1.343	0.377	2.747	0.327	1.217	0.347	-0.583	-0.533	-0.813	-0.313	-0.663	0.747	-0.893	3.437	-0.723	-0.543	0.327	0.857	-0.293	-0.833	-0.013	1.207	-0.003	-0.123	-0.203	1.947	-1.203	-0.243	-1.353	-1.163	-1.383
hsa_miR_195	1	0.497	1.697	0.407	0.227	-0.453	1.107	-2.993	0.147	0.237	0.037	1.007	-0.313	-1.393	-0.893	0.377	0.577	-1.073	1.437	-0.633	-0.213	-0.773	0.987	-0.633	-3.203	-0.933	-1.293	-0.873	-0.593	-0.213	-0.743	0.227	1.187	0.217	-0.263	0.137	-0.473	2.037	2.017	1.727	1.677
hsa_miR_196b	1	-0.631	2.439	0.449	0.019	0.589	-0.971	0.439	0.159	2.419	-0.591	-0.181	-0.381	-0.421	0.149	0.809	0.389	-0.051	-0.441	-0.101	-0.521	0.469	-0.791	-0.111	-0.091	-0.011	-0.401	1.639	-0.451	-0.651	-0.121	0.239	-0.551	-0.821	0.719	-1.411	0.119	-0.861	-0.121	-0.301	-0.051
hsa_miR_199a	1	0.531	2.211	-1.619	0.371	-1.029	0.621	-3.389	0.411	-2.009	0.911	0.141	-1.929	-0.709	-0.519	1.191	1.211	-1.779	-1.549	-0.049	0.321	0.521	-0.629	1.281	-3.339	0.561	-0.959	1.211	1.681	0.341	0.501	2.001	1.851	1.761	0.291	-0.069	-0.769	-0.079	0.391	0.041	0.071
hsa_miR_199a_AS	1	0.273	2.953	-1.907	-0.147	-0.417	1.143	-2.977	0.593	-2.197	1.263	0.653	-1.047	-1.397	-0.727	1.113	1.333	-2.987	-0.937	-0.097	0.633	1.753	-0.517	1.113	-4.137	-0.127	-0.847	1.393	1.533	0.103	-0.007	1.393	1.893	1.363	0.423	0.013	-1.137	0.363	0.183	-0.167	0.283
hsa_miR_200a	1	1.369	2.699	-0.441	1.339	3.479	0.279	-3.521	-1.841	1.499	-0.021	0.449	0.699	1.459	0.489	-1.121	0.649	-3.391	0.499	0.189	0.889	0.469	-0.881	1.079	-3.531	-1.171	0.559	0.419	-0.361	-0.641	-0.671	-0.891	-0.161	0.349	0.519	0.759	-0.421	1.029	-0.431	-0.601	-1.071
hsa_miR_200b	1	0.759	2.219	-0.441	2.179	3.349	0.849	-3.801	-2.621	1.599	-0.651	0.279	0.879	0.619	0.229	-0.291	1.339	-4.311	0.189	0.889	1.129	0.019	-0.691	0.829	-3.641	-0.571	0.169	0.439	0.109	0.159	-0.461	-0.941	-0.301	1.209	1.279	-0.611	0.499	1.749	-0.961	-1.091	-1.571
hsa_miR_200c	1	1.028	1.208	-0.442	0.998	1.168	-0.592	-2.892	-1.292	0.628	-0.082	0.528	1.688	0.398	0.518	-0.252	0.798	-1.892	1.068	-0.052	0.198	0.298	0.748	0.458	-2.952	0.748	0.078	-0.052	-0.822	0.048	1.408	0.338	-0.552	0.578	0.678	0.458	0.658	1.128	-1.962	-1.772	-2.232
hsa_miR_203	1	1.637	2.007	1.907	-0.663	-0.113	1.307	-2.383	0.527	1.787	-2.053	0.537	1.087	1.417	0.317	-1.393	1.597	-3.333	0.307	-0.483	3.077	3.677	0.647	-2.063	-2.883	-3.633	-0.803	1.677	2.037	-0.433	0.467	-2.273	2.067	0.907	-1.923	1.677	-1.453	0.157	-1.303	-1.653	-1.993
hsa_miR_205	1	1.551	-2.229	2.511	2.371	-2.599	1.921	-0.059	-0.009	4.371	-1.729	-1.449	3.691	-1.039	1.671	-2.389	2.581	-1.879	-1.499	-0.499	-1.189	1.791	1.561	2.601	-0.389	-1.569	0.581	0.601	0.191	-0.149	-2.519	-1.879	0.751	0.121	0.091	1.521	-0.979	-1.009	-1.679	-1.679	-2.059
hsa_miR_20a	1	0.893	1.393	-0.067	-0.197	2.493	-0.397	-3.577	-0.957	0.563	-0.537	1.413	1.253	-0.147	-0.207	-0.187	-0.567	-1.967	1.883	0.073	0.853	0.203	0.253	1.033	-3.657	-0.117	1.763	-0.957	-0.347	0.193	0.853	-0.687	-0.047	0.103	1.323	0.393	0.693	1.343	-1.137	-1.427	-1.807
hsa_miR_20b	1	1.047	0.777	0.127	-0.313	2.437	0.047	-2.933	-0.803	0.347	-0.623	1.357	1.287	-0.123	0.067	-0.163	-0.553	-1.993	1.647	0.227	1.027	0.147	0.937	0.887	-4.083	-0.363	1.817	-0.603	-0.033	0.547	0.877	-0.113	-0.043	0.077	0.397	0.317	0.357	0.847	-1.313	-1.603	-1.923
hsa_miR_21	1	-0.492	0.808	-0.282	0.308	-1.592	-0.082	-4.402	1.308	1.348	0.848	1.328	1.178	-2.222	0.288	1.838	1.558	-2.142	1.168	0.708	1.338	1.308	1.768	0.468	-5.122	-1.372	-3.032	1.678	1.328	0.968	-0.182	0.718	1.348	0.738	0.318	0.848	-0.382	0.378	-1.962	-2.302	-0.342
hsa_miR_214	1	0.833	2.363	-1.647	-0.037	-1.567	0.653	-1.787	0.413	-1.377	1.113	-0.217	-1.457	-1.057	-0.367	0.473	0.573	-1.757	-2.047	-0.317	0.023	-0.617	-1.707	1.233	-2.047	0.853	-1.167	0.983	0.923	0.723	0.753	1.613	2.503	1.913	0.213	-0.687	-0.617	0.113	0.873	0.453	0.893
hsa_miR_22	1	-0.606	2.464	-1.586	-0.016	-0.846	-0.686	-2.636	1.024	-0.616	0.494	1.024	0.714	-0.196	-1.116	1.564	-0.276	0.354	0.704	0.714	1.414	1.044	-0.526	0.774	-1.936	-0.736	-1.546	1.024	0.624	0.774	-0.296	1.204	2.164	0.194	-1.016	0.244	-1.176	-0.566	-1.136	-0.976	-0.036
hsa_miR_221	1	0.037	0.727	-0.173	-0.243	-0.753	0.667	-1.983	-0.703	0.217	0.957	-0.053	1.337	-0.013	-0.183	0.267	0.887	-1.973	0.857	-0.443	1.127	1.007	1.107	2.137	-4.053	-0.753	-0.843	0.127	0.877	0.167	-0.313	-0.583	0.827	-0.143	1.227	0.597	0.337	0.407	-0.733	-1.283	-0.653
hsa_miR_222	1	0.071	0.591	-0.109	-0.239	-0.949	0.211	-1.459	-0.619	0.291	0.941	-0.179	0.891	-0.269	-0.009	0.131	0.821	-1.849	0.591	-0.129	0.641	0.181	0.761	2.071	-3.149	-0.469	-1.249	0.141	0.461	0.271	0.041	-0.209	0.771	-0.139	1.411	0.511	-0.009	0.241	-0.129	-0.699	-0.159
hsa_miR_223	1	-0.554	1.046	-0.264	0.466	1.066	-0.894		-0.064	0.326	1.516	2.026	1.756	-1.554	-0.304	0.236	0.456	-1.644	1.636	0.736	0.076	-0.244	-1.074	-1.104	-1.934	-1.234	-2.044	0.366	1.196	0.726	-0.294	0.556	0.436	0.036	-0.604	2.636	-0.924	-0.544	-0.954	-1.254	0.196
hsa_miR_224	1	-0.178	-0.268	0.352	-0.298	-1.838	0.962	-0.218	-0.058	0.922	-1.108	-0.858	2.512	-0.158	0.652	-0.958	-0.028	-0.788	1.392	1.732	1.252	1.262	2.032	0.902	-0.578	-1.458	-1.428	1.792	-1.548	-0.618	-1.548	-0.488	-0.088	-1.038	-0.208	1.432	-0.148	0.942	-0.618	-0.718	-0.918
hsa_miR_23a	1	0.877	1.657	-0.613	-0.313	-0.543	-0.523	-4.073	-0.023	0.857	-0.113	-0.093	0.207	-0.673	0.247	1.797	1.577	-1.063	2.197	0.027	0.607	0.587	0.397	0.717	-4.623	-0.653	-0.533	0.167	-0.403	0.747	-0.243	-0.203	1.437	0.447	0.737	-0.503	0.187	0.437	0.107	-0.553	-0.283
hsa_miR_23b	1	1.032	1.982	-0.548	-0.348	-0.778	-0.448	-4.268	0.042	0.822	-0.008	-0.078	0.122	-0.798	0.422	1.352	1.332	-1.068	2.352	-0.028	0.882	0.492	0.642	1.062	-4.778	-0.678	-0.438	0.412	-0.638	0.482	-0.348	-0.148	1.382	0.392	0.682	-0.548	0.082	0.232	0.262	-0.358	-0.138
hsa_miR_24	1	0.992	1.512	-0.098	-0.728	-0.768	-0.258	-3.138	-0.138	0.722	-0.248	-0.178	0.442	-0.398	0.282	1.262	0.832	-0.368	1.672	-0.208	1.312	1.162	1.062	0.462	-4.318	-0.658	-0.058	0.412	-0.318	-0.028	-0.198	-0.338	0.972	-0.098	0.432	-0.318	-0.118	0.202	-0.068	-0.458	-0.228
hsa_miR_26a	1	0.478	1.408	-0.632	0.278	-0.112	0.748	-3.922	-0.872	1.478	0.038	0.668	1.068	-1.432	-0.412	0.018	0.858	-1.932	0.918	0.018	-0.302	0.448	-0.152	1.588	-5.342	-0.912	-0.122	0.288	-0.502	-0.622	0.088	-0.082	0.488	0.138	1.488	0.648	1.078	0.938	1.238	0.568	0.388
hsa_miR_27b	1	0.949	1.959	-0.561	-0.531	-1.221	-0.261	-4.101	-0.151	0.739	-0.101	0.329	0.199	-1.131	0.439	0.999	0.759	-0.931	2.429	0.149	1.229	0.499	0.509	1.119	-5.091	-0.341	0.009	0.019	-0.931	-0.041	-0.861	-0.401	1.409	0.229	1.279	-0.851	0.559	0.919	0.719	0.039	0.039
hsa_miR_29a	1	0.615	0.725	0.365	0.155	-0.475	1.045	-4.055	-0.845	1.625	-0.075	0.555	1.025	-1.235	1.285	-0.205	0.495	-1.065	1.465	-0.195	0.405	1.625	1.065	-0.275	-4.155	-1.685	-2.715	0.395	-0.575	-1.125	-0.225	-0.625	-0.245	0.105	1.575	1.095	1.125	1.635	0.825	0.345	0.215
hsa_miR_29b	1	0.993	-0.617	0.343	-0.267	-0.427	1.073	-2.727	-0.877	1.213	-0.287	0.713	1.683	-0.277	0.553	-0.007	0.323	-0.357	1.113	-0.097	0.513	1.793	2.183	-0.737	-2.897	-0.677	-2.627	0.373	0.083	-1.427	-0.047	-0.457	-0.387	0.093	-0.137	0.933	0.993	0.763	0.263	-0.107	-0.547
hsa_miR_29c	1	0.766	0.936	0.486	0.456	-1.354	0.126	-3.054	-0.434	1.026	0.426	-0.454	0.406	-1.134	0.126	-0.694	0.096	-1.654	2.236	0.726	0.016	-0.704	1.136	-0.084	-2.884	-1.214	-2.544	-0.434	-0.694	-0.444	-0.574	-0.224	0.006	0.186	0.656	1.326	1.126	0.986	2.316	1.776	1.226
hsa_miR_30a_5p	1	0.958	0.358	0.208	0.258	1.178	0.318	-2.102	-1.152	1.158	-0.672	0.248	0.888	-0.532	-0.332	-0.372	0.198	-0.412	0.848	-0.802	0.358	0.748	1.488	0.648	-2.642	-0.732	-0.172	0.008	0.778	-0.322	0.138	-1.102	-0.232	0.768	0.818	-0.032	0.698	0.578	-0.442	-0.792	-0.812
hsa_miR_30b	1	1.306	0.516	0.936	0.466	1.506	0.726	-2.834	-1.324	1.266	-0.844	0.236	0.986	-0.994	-0.064	-0.514	1.216	-0.774	1.496	-0.874	0.716	0.586	2.256	0.136	-3.824	-1.094	-0.894	-0.314	1.196	-0.494	0.696	-1.324	-0.304	0.926	0.756	0.536	0.046	1.056	-0.704	-1.214	-1.174
hsa_miR_30c	1	0.921	1.121	-1.169	0.521	0.531	-0.299	-3.049	-0.659	1.171	-0.039	0.471	0.941	-0.499	0.491	-0.029	0.391	-1.239	1.361	-0.639	0.111	0.511	1.041	0.511	-2.939	-0.219	-0.379	0.261	0.061	0.011	-0.449	-0.019	0.201	0.751	1.391	0.001	0.741	0.251	-0.469	-0.859	-0.819
hsa_miR_30d	1	1.397	0.437	0.667	0.327	1.347	0.477	-3.243	-1.153	1.267	-0.603	0.287	0.817	-0.483	-0.083	-0.463	0.567	-0.443	0.927	-0.783	0.627	0.627	1.607	-0.013	-3.153	-0.683	-0.343	-0.033	1.017	-0.273	0.487	-1.203	-0.193	0.817	0.637	0.077	0.387	0.777	-0.563	-0.903	-0.963
hsa_miR_30e_5p	1	0.737	0.867	-0.633	0.187	0.937	0.107	-2.143	-0.673	1.047	-0.263	0.477	0.977	-0.053	0.007	-0.193	-0.043	-0.623	1.227	-0.503	0.677	0.887	1.217	0.077	-2.493	-0.553	0.287	0.137	0.477	-0.333	-0.113	-0.663	-0.223	0.397	0.587	0.047	0.357	0.107	-0.443	-0.823	-1.053
hsa_miR_31	1	1.009	1.449	-0.051	-0.301	1.529	-1.201	-1.521	-0.101	-0.361	-0.201	1.619	1.659	0.039	-0.661	0.229	-1.091	0.289	-1.641	0.109	1.539	2.019	-0.171	-1.161	-2.231	-1.461	-2.671	2.929	3.389	-0.571	-2.251	0.599	1.279	-2.551	2.659	-1.341	-1.131	2.049	-0.661	0.239	-1.311
hsa_miR_335	1	-0.098	0.522	-0.328	-0.488	1.112	-0.258	-2.378	-0.178	2.282	-0.578	0.732	1.752	0.512	-0.498	-0.358	1.112	-1.318	0.332	-0.108	0.542	-0.318	0.162	1.392	-2.528	0.782	-0.048	-0.728	-0.808	0.122	-0.138	0.212	-0.048	0.122	0.292	0.732	-0.158	-0.178	-0.208	-0.588	-0.358
hsa_miR_342	1	0.059	1.339	-0.151	0.359	0.509	-1.061	-2.721	-0.061	0.289	-0.041	0.809	0.929	-1.181	0.019	0.439	0.909	-1.751	0.709	-0.071	0.449	-0.161	0.499	0.289	-2.041	-0.311	-1.191	0.639	-0.061	0.539	0.119	0.899	0.769	-0.431	0.219	-0.191	-0.431	-0.121	0.579	-0.011	0.629
hsa_miR_34a	1	0.775	0.655	-1.505	0.185	2.395	0.425	-1.545	-0.845	-0.515	-0.425	0.355	0.815	-0.105	-0.875	0.555	0.405	-0.875	0.565	-0.265	1.045	0.885	0.375	0.145	-1.865	-1.415	-1.425	-0.445	0.235	-0.085	-1.025	-0.665	0.615	-0.055	2.375	1.155	1.015	1.475	-0.695	-1.085	-0.735
hsa_miR_34b	1	0.336	-0.064	-1.354	-0.244	1.996	0.306	-0.674	-0.564	-0.684	-0.644	-0.134	0.396	-0.304	-0.734	0.286	-0.084	-0.694	-0.114	-0.474	0.216	0.276	0.286	0.096	-1.134	-1.144	-0.654	-0.574	-0.164	-0.504	-1.094	-0.794	0.216	-0.414	2.166	0.986	1.446	2.556	0.786	0.176	0.706
hsa_miR_34c	1	-0.7	-0.49	-0.24	-0.24	2.43	-0.75	-0.06	-0.5	-0.54	-0.18	-1.03	-0.49	-0.41	-0.2	-0.47	-1.19	0.13	0.65	-0.12	-0.66	-0.18	-0.37	-0.61	0.84	-0.32	-0.11	-0.77	-2.01	-0.16	-1.59	-0.67	-0.66	-0.17	3.27	-0.16	1.49	2.94	1.25	1.39	1.65
hsa_miR_361	1	0.072	1.062	-0.588	-0.608	0.772	0.672	-1.918	-0.588	0.602	-0.508	0.282	0.922	0.132	0.252	-0.648	0.212	-0.498	1.702	-0.228	0.152	0.042	2.442	0.122	-2.908	0.412	0.882	0.032	-0.928	-0.278	-0.678	-0.508	-0.038	-0.188	0.862	0.052	0.132	0.272	-0.058	-0.308	-0.628
hsa_miR_363	1	-0.736	-0.886	0.794	0.694	3.504	2.234	-0.316	-0.466	0.004	-1.446	0.054	-0.866	0.214	1.944	-0.686	-0.766	-0.416	0.974	0.824	0.134	-0.066	2.964	-0.196	-1.486	-0.096	-0.106	0.134	-1.036	0.474	0.214	0.614	-0.766	-1.076	-0.516	-0.366	-0.936	0.334	-0.886	-0.986	-0.996
hsa_miR_377	1	0.439	-0.161	1.409	0.769	0.209	-1.051	-0.421	-1.661	1.009	1.319	-1.691	-0.901	1.749	-0.671	-0.451		1.179	-0.731	1.039	-0.121	-1.011	0.389	-0.761	2.239		-0.001	0.089	1.919	-2.051	-0.021	-1.531	-0.301	-2.071		0.279	0.699	1.399	-0.571	-0.061	0.099
hsa_miR_422a	1	-0.582	0.248	0.048	0.018	-0.612	0.748	-1.302	-0.682	-0.962	-0.422	0.138	-0.332	-0.292	-0.152	-0.352	-0.752	0.278	3.108	-0.182	1.928	0.698	2.748	-2.362	-0.232	-0.312	0.908	0.628	-1.422	-0.092	0.218	-0.992	-0.632	1.138	1.038	0.098	1.198	0.448	-0.812	-0.902	-1.252
hsa_miR_422b	1	-0.561	0.339	-0.201	-0.031	-0.601	0.699	-1.201	-0.751	-0.781	-0.371	0.169	-0.301	-0.391	-0.211	-0.341	-0.661	0.429	3.249	-0.111	2.059	0.909	2.949	-2.571	-0.431	-0.281	1.149	0.719	-1.781	-0.261	0.249	-1.121	-0.571	1.139	1.209	0.429	1.219	0.379	-1.071	-1.051	-1.651
hsa_miR_429	1	0.574	2.594	-0.366	1.974	3.534	-0.946	-1.936	-1.266	1.724	0.194	0.124	0.554	0.154	0.394	-0.976	0.314	-1.186	-0.046	0.774	0.954	-1.066	-1.036	1.104	-0.666	-0.126	-0.696	0.704	-0.446	0.014	-1.446	-1.056	-0.766	-0.106	0.184	-0.696	-0.566	1.034	-0.416	-0.526	-0.546
hsa_miR_449	1	-0.522	-1.212	-1.442	-0.772	4.118	2.708	-0.902	-1.102	0.088	-0.882	-0.612	3.738	1.498	-0.942	-1.652	-0.642	-0.872	-0.612	-1.042	-0.752	-1.112	1.658	-1.242	-0.022	1.298	3.778	-1.462	-1.852	-1.442	-2.372	-1.622	-1.192	-1.482	1.558	3.378	1.758	4.378	-0.972	-0.592	-0.622
hsa_miR_451	1	-2.067	-0.587	-0.767	-1.587	2.653	-0.127	-1.577	0.573	0.013	1.753	3.803	-0.467	-1.507	-0.517	0.153	-0.677	-1.997	1.383	1.673	1.383	0.043	-0.937	-1.577	-2.067	-2.427	-1.407	0.233	-0.187	0.323	-1.257	3.103	2.013	-1.667	-0.547	0.783	-1.697	1.573	0.703	1.273	2.223
hsa_miR_497	1	0.724	1.174	0.394	-0.396	0.644	1.444	-1.956	-0.246	-0.566	-0.496	1.574	0.384	0.084	-1.926	0.124	0.254	1.454	2.134	-1.156	0.164	0.064	1.114	-0.636	-2.846	0.304	0.374	-1.406	-0.866	-0.736	-1.216	0.114	0.654	-0.396	0.044	0.104	-1.446	1.594	0.594	0.364	0.394
hsa_miR_508	1	-0.065	-0.765	-0.255	1.685	-0.435	0.425	-0.075	-0.415	0.735	-0.405	-1.065	-0.665	1.105	-0.295	-0.465	3.245	0.075	-0.595	-0.425	-1.035	-0.665	-0.335	-0.995	0.325	0.065	0.455	-1.025	0.295	-0.395	-2.115	-0.425	-0.805	-0.345	1.545	2.405	1.405	0.615	-0.095	-0.025	-0.185
hsa_miR_509	1	0.159	-1.061	-0.371	2.189	-0.621	1.309	-0.351	-1.081	1.139	-0.741	-1.431	-0.811	2.109	-0.291	-1.061	3.359	-0.361	-0.741	-0.581	-1.921	-0.741	-0.021	-0.541	0.249	-0.481	1.199	-1.391	0.199	-0.361	-1.571	-0.641	-0.861	-0.681	1.889	3.329	2.059	1.139	-0.471	-0.491	-0.671
hsa_miR_514	1	0.425	-1.035	-0.245	2.195	-0.945	0.405	-0.095	-0.275	0.985	-0.145	-0.885	-1.165	1.955	-0.385	-0.715	3.345	-0.235	0.405	-0.445	-0.665	-0.555	-0.145	-0.335	0.465	-0.225	1.025	-0.865	0.025	-1.095	-1.835	-1.065	-0.815	-1.475	1.105	2.085	0.345	1.765	-0.395	-0.275	-0.235
hsa_miR_92	1	1.526	0.846	-0.154	0.156	0.386	-0.154	-2.084	-0.994	0.356	-0.934	0.046	0.136	-0.154	0.056	0.356	0.026	-1.474	0.456	-0.284	-0.204	-1.274	0.236	0.886	-3.204	0.026	0.606	-0.554	-0.834	0.066	1.266	0.056	0.626	0.246	1.896	0.706	1.716	1.116	-0.234	-0.384	-0.884
hsa_miR_99a	1	0.897	0.407	-2.253	-1.443	-0.103	0.757	-1.733	-0.993	0.317	-1.123	0.727	-0.073	0.587	-0.903	-0.923	-0.643	-0.133	1.787	-0.263	1.337	0.087	0.867	-0.043	-2.693	0.617	2.117	0.517	-0.343	-0.773	0.167	0.107	0.567	0.337	0.357	-0.653	-0.383	0.337	1.217	0.877	0.507
