# Supplementary material for: MicroRNA Profiling of BRCA1/2 Mutation-Carrying and Non-Mutation-Carrying High-Grade Serous Carcinomas of Ovary
Source: PLoS One. 2009 Oct 2;4(10):e7314. doi: 10.1371/journal.pone.0007314 (PMC2749450; doi:10.1371/journal.pone.0007314)
Supplement: Table S3 — Predicted target genes of miR-29a, miR-29b and miR-214 (www.targetscan.org/). (0.12 MB XLS) [file pone.0007314.s003.xls]

## Sheet: predicted miRNA gene targets
miRNA	Targeted genes (Gene symbol)	Total context score (Targetscan v. 4.2)
hsa-miR-34c	NAV3	-0.73
hsa-miR-34c	PURB	-0.61
hsa-miR-34c	LGR4	-0.57
hsa-miR-34c	MET	-0.55
hsa-miR-34c	DNAJC16	-0.51
hsa-miR-34c	SLC25A27	-0.5
hsa-miR-34c	TTC19	-0.46
hsa-miR-34c	RGS17	-0.45
hsa-miR-34c	OSGIN2	-0.45
hsa-miR-34c	MSL2L1	-0.45
hsa-miR-34c	E2F3	-0.43
hsa-miR-34c	EFNB1	-0.43
hsa-miR-34c	SGPP1	-0.42
hsa-miR-34c	KITLG	-0.38
hsa-miR-34c	SCN2B	-0.38
hsa-miR-34c	ZMYM4	-0.38
hsa-miR-34c	NRIP3	-0.38
hsa-miR-34c	TPD52	-0.35
hsa-miR-34c	POGZ	-0.34
hsa-miR-34c	RRAS	-0.34
hsa-miR-34c	SIDT2	-0.34
hsa-miR-34c	PHF15	-0.32
hsa-miR-34c	KIAA1217	-0.32
hsa-miR-34c	SLC4A7	-0.31
hsa-miR-34c	GPR158	-0.3
hsa-miR-34c	NR4A2	-0.29
hsa-miR-34c	ZFHX4	-0.29
hsa-miR-34c	SOX4	-0.28
hsa-miR-34c	BCL2	-0.28
hsa-miR-34c	GREM2	-0.27
hsa-miR-34c	LOXL3	-0.27
hsa-miR-34c	TMEM55A	-0.26
hsa-miR-34c	LDHA	-0.26
hsa-miR-34c	JMJD1C	-0.25
hsa-miR-34c	C1orf9	-0.24
hsa-miR-34c	ARHGAP26	-0.24
hsa-miR-34c	MPPED2	-0.24
hsa-miR-34c	AKAP6	-0.24
hsa-miR-34c	PPP2R5A	-0.24
hsa-miR-34c	SLC2A13	-0.23
hsa-miR-34c	SEMA4C	-0.22
hsa-miR-34c	CUGBP2	-0.22
hsa-miR-34c	EDAR	-0.21
hsa-miR-34c	ALCAM	-0.21
hsa-miR-34c	ANP32B	-0.21
hsa-miR-34c	MTMR4	-0.2
hsa-miR-34c	SEMA4B	-0.2
hsa-miR-34c	BAZ2A	-0.2
hsa-miR-34c	SATB1	-0.19
hsa-miR-34c	SYT4	-0.19
hsa-miR-34c	PPP1R10	-0.18
hsa-miR-34c	ARID4A	-0.18
hsa-miR-34c	BRUNOL6	-0.18
hsa-miR-34c	ONECUT2	-0.18
hsa-miR-34c	CSNK1G3	-0.17
hsa-miR-34c	YTHDC1	-0.17
hsa-miR-34c	MGC42367	-0.17
hsa-miR-34c	AFF4	-0.16
hsa-miR-34c	TOPORS	-0.16
hsa-miR-34c	NFE2L1	-0.15
hsa-miR-34c	RIMS3	-0.15
hsa-miR-34c	MCFD2	-0.15
hsa-miR-34c	ANP32A	-0.14
hsa-miR-34c	SCN2A	-0.14
hsa-miR-34c	SLC10A7	-0.12
hsa-miR-34c	CAMSAP1	-0.12
hsa-miR-34c	FAM46A	-0.12
hsa-miR-34c	SDHC	-0.1
hsa-miR-34c	ODZ1	-0.09
hsa-miR-34c	CNOT6	-0.08
hsa-miR-34c	NPTX1	-0.05
hsa-miR-34c	SPRY3	-0.01
hsa-miR-34c	NTNG2	0.01
hsa-miR-29a	CXXC6	-0.82
hsa-miR-29a	COL4A4	-0.81
hsa-miR-29a	FBN1	-0.72
hsa-miR-29a	COL5A1	-0.66
hsa-miR-29a	COL11A1	-0.66
hsa-miR-29a	NAV3	-0.65
hsa-miR-29a	COL5A3	-0.63
hsa-miR-29a	NASP	-0.62
hsa-miR-29a	HIF3A	-0.61
hsa-miR-29a	PXDN	-0.61
hsa-miR-29a	COL1A2	-0.61
hsa-miR-29a	SUV420H2	-0.58
hsa-miR-29a	TDG	-0.57
hsa-miR-29a	COL1A1	-0.56
hsa-miR-29a	IGF1	-0.55
hsa-miR-29a	TRIB2	-0.53
hsa-miR-29a	PTEN	-0.53
hsa-miR-29a	LYSMD1	-0.52
hsa-miR-29a	RKHD3	-0.52
hsa-miR-29a	IREB2	-0.51
hsa-miR-29a	PCDHAC1	-0.51
hsa-miR-29a	PCDHAC2	-0.51
hsa-miR-29a	PCDHA1	-0.51
hsa-miR-29a	PCDHA10	-0.51
hsa-miR-29a	PCDHA12	-0.51
hsa-miR-29a	PCDHA13	-0.51
hsa-miR-29a	PCDHA2	-0.51
hsa-miR-29a	PCDHA3	-0.51
hsa-miR-29a	PCDHA4	-0.51
hsa-miR-29a	PCDHA5	-0.51
hsa-miR-29a	PCDHA6	-0.51
hsa-miR-29a	PCDHA7	-0.51
hsa-miR-29a	PCDHA8	-0.51
hsa-miR-29a	COL5A2	-0.5
hsa-miR-29a	GPR37	-0.5
hsa-miR-29a	VEGFA	-0.5
hsa-miR-29a	RLF	-0.48
hsa-miR-29a	KIAA1024	-0.48
hsa-miR-29a	CCNT2	-0.48
hsa-miR-29a	YPEL2	-0.48
hsa-miR-29a	FAM123B	-0.48
hsa-miR-29a	SHPRH	-0.47
hsa-miR-29a	NAP5	-0.47
hsa-miR-29a	IFI30	-0.47
hsa-miR-29a	SESTD1	-0.46
hsa-miR-29a	REV3L	-0.46
hsa-miR-29a	RAB30	-0.46
hsa-miR-29a	SLC16A14	-0.46
hsa-miR-29a	COL9A1	-0.45
hsa-miR-29a	DCX	-0.45
hsa-miR-29a	ARRDC3	-0.45
hsa-miR-29a	NAV2	-0.45
hsa-miR-29a	C4orf32	-0.44
hsa-miR-29a	RNF19	-0.44
hsa-miR-29a	FEM1B	-0.44
hsa-miR-29a	C14orf138	-0.44
hsa-miR-29a	SYPL2	-0.43
hsa-miR-29a	TMEM183B	-0.43
hsa-miR-29a	EIF4E2	-0.43
hsa-miR-29a	TMEM183A	-0.43
hsa-miR-29a	PDIK1L	-0.43
hsa-miR-29a	TRIM37	-0.42
hsa-miR-29a	SMTNL2	-0.42
hsa-miR-29a	SCML1	-0.42
hsa-miR-29a	KIF26B	-0.42
hsa-miR-29a	ANKRD13C	-0.41
hsa-miR-29a	PLEKHC1	-0.41
hsa-miR-29a	PMP22	-0.41
hsa-miR-29a	DCP2	-0.41
hsa-miR-29a	USP52	-0.4
hsa-miR-29a	FOXJ2	-0.4
hsa-miR-29a	COL19A1	-0.4
hsa-miR-29a	DNMT3B	-0.4
hsa-miR-29a	NAP1L3	-0.4
hsa-miR-29a	MAP6	-0.4
hsa-miR-29a	CLDN1	-0.39
hsa-miR-29a	PTP4A1	-0.39
hsa-miR-29a	FLJ14668	-0.39
hsa-miR-29a	TMEM65	-0.39
hsa-miR-29a	SMS	-0.39
hsa-miR-29a	FLJ31818	-0.39
hsa-miR-29a	C8orf13	-0.39
hsa-miR-29a	DGKD	-0.39
hsa-miR-29a	COL6A3	-0.39
hsa-miR-29a	RMND5A	-0.39
hsa-miR-29a	SPARC	-0.38
hsa-miR-29a	TSPAN14	-0.38
hsa-miR-29a	PGAP1	-0.38
hsa-miR-29a	FSTL1	-0.38
hsa-miR-29a	MFAP3	-0.38
hsa-miR-29a	PDGFC	-0.37
hsa-miR-29a	LPL	-0.37
hsa-miR-29a	CDK6	-0.37
hsa-miR-29a	RNF39	-0.37
hsa-miR-29a	CCDC117	-0.36
hsa-miR-29a	HOOK3	-0.36
hsa-miR-29a	SLC16A7	-0.36
hsa-miR-29a	KLHL28	-0.36
hsa-miR-29a	C5orf5	-0.36
hsa-miR-29a	CLCN5	-0.35
hsa-miR-29a	CCND2	-0.35
hsa-miR-29a	ZDHHC5	-0.35
hsa-miR-29a	MORF4L1	-0.35
hsa-miR-29a	CRISPLD1	-0.35
hsa-miR-29a	ELOVL4	-0.35
hsa-miR-29a	ABCE1	-0.35
hsa-miR-29a	PRKAB2	-0.34
hsa-miR-29a	CSDA	-0.34
hsa-miR-29a	TPM1	-0.34
hsa-miR-29a	ABCB6	-0.34
hsa-miR-29a	KPNA1	-0.34
hsa-miR-29a	TLL1	-0.34
hsa-miR-29a	DDX3X	-0.34
hsa-miR-29a	MED12L	-0.34
hsa-miR-29a	TMTC3	-0.34
hsa-miR-29a	CDC42	-0.33
hsa-miR-29a	BRWD3	-0.33
hsa-miR-29a	TFEB	-0.33
hsa-miR-29a	AMOT	-0.33
hsa-miR-29a	COL22A1	-0.33
hsa-miR-29a	ZNF346	-0.33
hsa-miR-29a	DIO2	-0.33
hsa-miR-29a	ADAMTS19	-0.33
hsa-miR-29a	SLC30A3	-0.32
hsa-miR-29a	KDELC1	-0.32
hsa-miR-29a	COL4A3	-0.32
hsa-miR-29a	ETV6	-0.32
hsa-miR-29a	LOC727936	-0.32
hsa-miR-29a	ANKRD49	-0.32
hsa-miR-29a	USP34	-0.32
hsa-miR-29a	LARP5	-0.32
hsa-miR-29a	AKT3	-0.32
hsa-miR-29a	MORF4L2	-0.32
hsa-miR-29a	IL1RAP	-0.32
hsa-miR-29a	MYCN	-0.32
hsa-miR-29a	NFIA	-0.31
hsa-miR-29a	FLJ20054	-0.31
hsa-miR-29a	TRIM63	-0.31
hsa-miR-29a	ELF2	-0.31
hsa-miR-29a	RAP1GDS1	-0.31
hsa-miR-29a	CHFR	-0.31
hsa-miR-29a	PPP1R15B	-0.31
hsa-miR-29a	BACH2	-0.31
hsa-miR-29a	COMMD2	-0.31
hsa-miR-29a	TAF5	-0.31
hsa-miR-29a	KIAA1128	-0.31
hsa-miR-29a	PURA	-0.3
hsa-miR-29a	TNFRSF1A	-0.3
hsa-miR-29a	C11orf30	-0.3
hsa-miR-29a	PLXNA1	-0.3
hsa-miR-29a	EML4	-0.3
hsa-miR-29a	AHR	-0.3
hsa-miR-29a	COL4A2	-0.3
hsa-miR-29a	SFPQ	-0.3
hsa-miR-29a	CHSY1	-0.3
hsa-miR-29a	SNX24	-0.3
hsa-miR-29a	KCTD5	-0.29
hsa-miR-29a	HNF4G	-0.29
hsa-miR-29a	C11orf57	-0.29
hsa-miR-29a	WDFY1	-0.29
hsa-miR-29a	NFAT5	-0.29
hsa-miR-29a	AP1G1	-0.29
hsa-miR-29a	ANKRD13B	-0.29
hsa-miR-29a	SGK	-0.28
hsa-miR-29a	ZNF282	-0.28
hsa-miR-29a	MAP4K4	-0.28
hsa-miR-29a	DNMT3A	-0.28
hsa-miR-29a	STAG2	-0.28
hsa-miR-29a	ATXN1	-0.28
hsa-miR-29a	CG018	-0.28
hsa-miR-29a	SH3GLB1	-0.28
hsa-miR-29a	HS3ST3B1	-0.28
hsa-miR-29a	KLHDC5	-0.28
hsa-miR-29a	SIKE	-0.28
hsa-miR-29a	DOLPP1	-0.28
hsa-miR-29a	ARF5	-0.27
hsa-miR-29a	TMPRSS3	-0.27
hsa-miR-29a	PLAG1	-0.27
hsa-miR-29a	C5orf15	-0.27
hsa-miR-29a	DBT	-0.27
hsa-miR-29a	IFNG	-0.27
hsa-miR-29a	SIDT1	-0.27
hsa-miR-29a	FAM116A	-0.27
hsa-miR-29a	KIAA0355	-0.27
hsa-miR-29a	C9orf165	-0.27
hsa-miR-29a	OSBP	-0.27
hsa-miR-29a	RP5-1022P6.2	-0.27
hsa-miR-29a	SCAMP5	-0.27
hsa-miR-29a	GMFB	-0.26
hsa-miR-29a	BRD4	-0.26
hsa-miR-29a	NUP160	-0.26
hsa-miR-29a	SPRY1	-0.26
hsa-miR-29a	HMGCS1	-0.26
hsa-miR-29a	PRKRA	-0.26
hsa-miR-29a	BAK1	-0.26
hsa-miR-29a	LOC153364	-0.26
hsa-miR-29a	SUV420H1	-0.26
hsa-miR-29a	PARG	-0.26
hsa-miR-29a	MLF1	-0.25
hsa-miR-29a	PCYT1B	-0.25
hsa-miR-29a	HMGN3	-0.25
hsa-miR-29a	ITGB1	-0.25
hsa-miR-29a	HMGCR	-0.25
hsa-miR-29a	BTG2	-0.25
hsa-miR-29a	XKR4	-0.25
hsa-miR-29a	CDC42BPA	-0.25
hsa-miR-29a	FAM130A1	-0.25
hsa-miR-29a	BRWD1	-0.25
hsa-miR-29a	DIAPH2	-0.25
hsa-miR-29a	GAB1	-0.25
hsa-miR-29a	CD276	-0.25
hsa-miR-29a	PHC1	-0.25
hsa-miR-29a	SMPD3	-0.25
hsa-miR-29a	XKR7	-0.25
hsa-miR-29a	HBEGF	-0.24
hsa-miR-29a	PPP1R13B	-0.24
hsa-miR-29a	RNF138	-0.24
hsa-miR-29a	NID2	-0.24
hsa-miR-29a	UBTD2	-0.24
hsa-miR-29a	STX17	-0.24
hsa-miR-29a	ERLIN2	-0.24
hsa-miR-29a	DICER1	-0.24
hsa-miR-29a	EPS15	-0.24
hsa-miR-29a	SETDB1	-0.24
hsa-miR-29a	SIDT2	-0.24
hsa-miR-29a	LIF	-0.24
hsa-miR-29a	ISL1	-0.24
hsa-miR-29a	SPTY2D1	-0.24
hsa-miR-29a	AGPAT4	-0.24
hsa-miR-29a	ADAMTS10	-0.24
hsa-miR-29a	TUBB2A	-0.24
hsa-miR-29a	INSIG1	-0.24
hsa-miR-29a	YTHDF3	-0.24
hsa-miR-29a	GLIS2	-0.24
hsa-miR-29a	PDHX	-0.24
hsa-miR-29a	PIK3R1	-0.23
hsa-miR-29a	DDX46	-0.23
hsa-miR-29a	CMPK	-0.23
hsa-miR-29a	USP37	-0.23
hsa-miR-29a	RAPGEFL1	-0.23
hsa-miR-29a	ZBTB41	-0.23
hsa-miR-29a	E2F7	-0.23
hsa-miR-29a	OXR1	-0.23
hsa-miR-29a	CTDSPL2	-0.23
hsa-miR-29a	PPM1E	-0.23
hsa-miR-29a	CREB5	-0.23
hsa-miR-29a	RND3	-0.23
hsa-miR-29a	ATP2B1	-0.23
hsa-miR-29a	ABBA-1	-0.23
hsa-miR-29a	SNX4	-0.23
hsa-miR-29a	GAS7	-0.23
hsa-miR-29a	SPTAN1	-0.22
hsa-miR-29a	PSME4	-0.22
hsa-miR-29a	EHD2	-0.22
hsa-miR-29a	AKAP13	-0.22
hsa-miR-29a	PEX5	-0.22
hsa-miR-29a	FGA	-0.22
hsa-miR-29a	HTR7	-0.22
hsa-miR-29a	LOC388272	-0.22
hsa-miR-29a	AP4E1	-0.22
hsa-miR-29a	NKTR	-0.22
hsa-miR-29a	FBXW7	-0.22
hsa-miR-29a	JARID1A	-0.21
hsa-miR-29a	OTUD4	-0.21
hsa-miR-29a	MYBL2	-0.21
hsa-miR-29a	SMEK2	-0.21
hsa-miR-29a	CFL2	-0.21
hsa-miR-29a	SENP1	-0.21
hsa-miR-29a	ATG9A	-0.21
hsa-miR-29a	HOM-TES-103	-0.21
hsa-miR-29a	ZMIZ1	-0.21
hsa-miR-29a	ABHD4	-0.2
hsa-miR-29a	ROD1	-0.2
hsa-miR-29a	MCL1	-0.2
hsa-miR-29a	LSM11	-0.2
hsa-miR-29a	SH3BP5L	-0.2
hsa-miR-29a	PDGFRB	-0.2
hsa-miR-29a	VASH2	-0.2
hsa-miR-29a	GOLGA7	-0.2
hsa-miR-29a	ODZ3	-0.2
hsa-miR-29a	FOS	-0.2
hsa-miR-29a	PLP1	-0.2
hsa-miR-29a	CBX2	-0.2
hsa-miR-29a	DNM3	-0.2
hsa-miR-29a	USP31	-0.2
hsa-miR-29a	EIF2C1	-0.2
hsa-miR-29a	VPS36	-0.2
hsa-miR-29a	SPPL2B	-0.2
hsa-miR-29a	NCOA3	-0.2
hsa-miR-29a	PITPNM2	-0.2
hsa-miR-29a	DNAJB11	-0.19
hsa-miR-29a	RNF214	-0.19
hsa-miR-29a	TRIM9	-0.19
hsa-miR-29a	PPARGC1A	-0.19
hsa-miR-29a	OXTR	-0.19
hsa-miR-29a	YY1	-0.19
hsa-miR-29a	DDX3Y	-0.19
hsa-miR-29a	SLC16A1	-0.19
hsa-miR-29a	C19orf22	-0.19
hsa-miR-29a	STRN4	-0.19
hsa-miR-29a	SPAST	-0.19
hsa-miR-29a	ATP5G1	-0.19
hsa-miR-29a	PCGF3	-0.19
hsa-miR-29a	RGPD5	-0.19
hsa-miR-29a	KCTD3	-0.19
hsa-miR-29a	PAP2D	-0.19
hsa-miR-29a	XPO5	-0.19
hsa-miR-29a	GCC2	-0.19
hsa-miR-29a	CILP2	-0.19
hsa-miR-29a	HSPG2	-0.18
hsa-miR-29a	SLK	-0.18
hsa-miR-29a	PIK3R3	-0.18
hsa-miR-29a	MGA	-0.18
hsa-miR-29a	FAM57B	-0.18
hsa-miR-29a	KLHL25	-0.18
hsa-miR-29a	GLIS3	-0.18
hsa-miR-29a	CPNE8	-0.18
hsa-miR-29a	CPEB3	-0.18
hsa-miR-29a	ARVCF	-0.18
hsa-miR-29a	USP42	-0.18
hsa-miR-29a	JOSD1	-0.18
hsa-miR-29a	GPAM	-0.18
hsa-miR-29a	DIABLO	-0.18
hsa-miR-29a	C14orf43	-0.18
hsa-miR-29a	LDOC1L	-0.18
hsa-miR-29a	DCUN1D4	-0.18
hsa-miR-29a	CLK2	-0.18
hsa-miR-29a	ATRN	-0.18
hsa-miR-29a	HIATL1	-0.17
hsa-miR-29a	KLF4	-0.17
hsa-miR-29a	KBTBD8	-0.17
hsa-miR-29a	TSC22D3	-0.17
hsa-miR-29a	TRAF4	-0.17
hsa-miR-29a	ETV4	-0.17
hsa-miR-29a	HECW1	-0.17
hsa-miR-29a	MAPKBP1	-0.17
hsa-miR-29a	PPP2CA	-0.17
hsa-miR-29a	SLC39A9	-0.17
hsa-miR-29a	AIM1L	-0.17
hsa-miR-29a	LOC130074	-0.17
hsa-miR-29a	CHIC2	-0.17
hsa-miR-29a	JARID1C	-0.17
hsa-miR-29a	KCNMA1	-0.17
hsa-miR-29a	NRSN1	-0.17
hsa-miR-29a	CALM3	-0.17
hsa-miR-29a	KY	-0.17
hsa-miR-29a	PRKG1	-0.17
hsa-miR-29a	RCC2	-0.17
hsa-miR-29a	UBE2Q1	-0.17
hsa-miR-29a	SYNE1	-0.17
hsa-miR-29a	CTNNBIP1	-0.16
hsa-miR-29a	BIRC6	-0.16
hsa-miR-29a	ZBTB46	-0.16
hsa-miR-29a	PTPRD	-0.16
hsa-miR-29a	ATP2B4	-0.16
hsa-miR-29a	LOXL4	-0.16
hsa-miR-29a	MAZ	-0.16
hsa-miR-29a	2008-09-05	-0.16
hsa-miR-29a	NANP	-0.16
hsa-miR-29a	CDCA4	-0.16
hsa-miR-29a	DLG2	-0.16
hsa-miR-29a	UNK	-0.16
hsa-miR-29a	GOPC	-0.16
hsa-miR-29a	MLLT11	-0.16
hsa-miR-29a	LARP4	-0.16
hsa-miR-29a	RAB12	-0.16
hsa-miR-29a	PRICKLE2	-0.15
hsa-miR-29a	MAT1A	-0.15
hsa-miR-29a	CAPN7	-0.15
hsa-miR-29a	ARNT	-0.15
hsa-miR-29a	ATP1B1	-0.15
hsa-miR-29a	EIF3S1	-0.15
hsa-miR-29a	ANK3	-0.15
hsa-miR-29a	SVIL	-0.15
hsa-miR-29a	MMP24	-0.15
hsa-miR-29a	KIAA0789	-0.15
hsa-miR-29a	CALU	-0.15
hsa-miR-29a	PCDH17	-0.15
hsa-miR-29a	RAB15	-0.15
hsa-miR-29a	CCDC85A	-0.15
hsa-miR-29a	FLJ25476	-0.15
hsa-miR-29a	DIP2B	-0.15
hsa-miR-29a	MTMR4	-0.15
hsa-miR-29a	CA3	-0.15
hsa-miR-29a	MIER3	-0.15
hsa-miR-29a	SLC31A1	-0.14
hsa-miR-29a	MARK3	-0.14
hsa-miR-29a	SDK1	-0.14
hsa-miR-29a	NCOA4	-0.14
hsa-miR-29a	ARPP-19	-0.14
hsa-miR-29a	TP53INP1	-0.14
hsa-miR-29a	FBXL11	-0.14
hsa-miR-29a	PLGLB1	-0.14
hsa-miR-29a	PLGLB2	-0.14
hsa-miR-29a	KCTD15	-0.14
hsa-miR-29a	ZFX	-0.14
hsa-miR-29a	KIAA1199	-0.14
hsa-miR-29a	SYT9	-0.14
hsa-miR-29a	ZNF512B	-0.14
hsa-miR-29a	AFF4	-0.14
hsa-miR-29a	EPHA3	-0.13
hsa-miR-29a	TTYH2	-0.13
hsa-miR-29a	NEGR1	-0.13
hsa-miR-29a	SRCRB4D	-0.13
hsa-miR-29a	C9orf72	-0.13
hsa-miR-29a	DUSP2	-0.13
hsa-miR-29a	CRSP7	-0.13
hsa-miR-29a	MXI1	-0.13
hsa-miR-29a	MAFG	-0.13
hsa-miR-29a	RALGPS1	-0.13
hsa-miR-29a	FBS1	-0.12
hsa-miR-29a	KCNIP2	-0.12
hsa-miR-29a	KIAA1166	-0.12
hsa-miR-29a	TANC1	-0.12
hsa-miR-29a	MAT2A	-0.12
hsa-miR-29a	TMEM86A	-0.12
hsa-miR-29a	TUBB2B	-0.12
hsa-miR-29a	TNFAIP1	-0.12
hsa-miR-29a	C11orf59	-0.12
hsa-miR-29a	GDF8	-0.12
hsa-miR-29a	MGC13057	-0.12
hsa-miR-29a	KLF12	-0.12
hsa-miR-29a	CCNL2	-0.12
hsa-miR-29a	F11R	-0.12
hsa-miR-29a	LGI2	-0.12
hsa-miR-29a	EMP1	-0.12
hsa-miR-29a	RIC8A	-0.12
hsa-miR-29a	CORO6	-0.12
hsa-miR-29a	ATP7A	-0.11
hsa-miR-29a	JMJD3	-0.11
hsa-miR-29a	DRD1	-0.11
hsa-miR-29a	LEP	-0.11
hsa-miR-29a	RYBP	-0.11
hsa-miR-29a	DPYSL2	-0.11
hsa-miR-29a	SKI	-0.11
hsa-miR-29a	KLHDC3	-0.11
hsa-miR-29a	PHLPPL	-0.11
hsa-miR-29a	CBX1	-0.11
hsa-miR-29a	SBF2	-0.11
hsa-miR-29a	PDGFB	-0.11
hsa-miR-29a	DPP4	-0.11
hsa-miR-29a	PALM	-0.11
hsa-miR-29a	NFIX	-0.1
hsa-miR-29a	SCN3B	-0.1
hsa-miR-29a	RAPH1	-0.1
hsa-miR-29a	C17orf39	-0.1
hsa-miR-29a	TMED9	-0.1
hsa-miR-29a	SLC43A2	-0.1
hsa-miR-29a	HEPACAM	-0.1
hsa-miR-29a	WDR26	-0.1
hsa-miR-29a	EN1	-0.1
hsa-miR-29a	CTF8	-0.1
hsa-miR-29a	FLJ20309	-0.1
hsa-miR-29a	BCL7A	-0.1
hsa-miR-29a	CALCR	-0.1
hsa-miR-29a	SPIN1	-0.1
hsa-miR-29a	GRM4	-0.1
hsa-miR-29a	KIF3B	-0.09
hsa-miR-29a	PPARD	-0.09
hsa-miR-29a	KIFC2	-0.09
hsa-miR-29a	KPNA4	-0.09
hsa-miR-29a	ONECUT2	-0.09
hsa-miR-29a	ZFYVE26	-0.09
hsa-miR-29a	KIRREL	-0.09
hsa-miR-29a	TMEM132A	-0.09
hsa-miR-29a	CNOT6	-0.09
hsa-miR-29a	EPHB3	-0.09
hsa-miR-29a	PCTK1	-0.09
hsa-miR-29a	RCOR1	-0.09
hsa-miR-29a	COL16A1	-0.09
hsa-miR-29a	STX1A	-0.09
hsa-miR-29a	WDR68	-0.09
hsa-miR-29a	NCOR2	-0.09
hsa-miR-29a	LOC653319	-0.08
hsa-miR-29a	NKIRAS2	-0.08
hsa-miR-29a	VPS25	-0.08
hsa-miR-29a	ADAM19	-0.08
hsa-miR-29a	FRMD4A	-0.08
hsa-miR-29a	LOC201181	-0.08
hsa-miR-29a	URM1	-0.08
hsa-miR-29a	BAIAP2	-0.07
hsa-miR-29a	CAMTA1	-0.07
hsa-miR-29a	LDLRAP1	-0.07
hsa-miR-29a	ABL1	-0.07
hsa-miR-29a	LUZP1	-0.07
hsa-miR-29a	C5orf24	-0.07
hsa-miR-29a	RICTOR	-0.07
hsa-miR-29a	SLC25A44	-0.07
hsa-miR-29a	MLLT7	-0.07
hsa-miR-29a	FLJ20186	-0.07
hsa-miR-29a	BTBD7	-0.07
hsa-miR-29a	CAMKK2	-0.06
hsa-miR-29a	ZNF524	-0.06
hsa-miR-29a	ITGA11	-0.06
hsa-miR-29a	ACCN2	-0.06
hsa-miR-29a	LOC399947	-0.06
hsa-miR-29a	SPRY4	-0.06
hsa-miR-29a	BCL2L2	-0.06
hsa-miR-29a	SPSB4	-0.06
hsa-miR-29a	ELMO2	-0.06
hsa-miR-29a	ZNF641	-0.05
hsa-miR-29a	FKBP4	-0.05
hsa-miR-29a	EDC3	-0.05
hsa-miR-29a	NPAS4	-0.05
hsa-miR-29a	NLGN3	-0.05
hsa-miR-29a	STIM1	-0.05
hsa-miR-29a	NDST1	-0.05
hsa-miR-29a	HDGF	-0.05
hsa-miR-29a	ZNF532	-0.05
hsa-miR-29a	SETD5	-0.04
hsa-miR-29a	SRGAP2	-0.04
hsa-miR-29a	TGFB3	-0.04
hsa-miR-29a	SETD8	-0.04
hsa-miR-29a	CANX	-0.04
hsa-miR-29a	LMX1A	-0.04
hsa-miR-29a	GTPBP2	-0.03
hsa-miR-29a	NFATC4	-0.03
hsa-miR-29a	SYNGAP1	-0.03
hsa-miR-29a	WDFY3	-0.02
hsa-miR-29a	HNRPUL1	-0.02
hsa-miR-29a	PITPNA	-0.02
hsa-miR-29a	ZER1	-0.02
hsa-miR-29a	RP13-102H20.1	-0.02
hsa-miR-29a	CX3CL1	-0.02
hsa-miR-29a	PER1	-0.02
hsa-miR-29a	FAM131B	-0.02
hsa-miR-29a	DPF1	-0.02
hsa-miR-29a	ALKBH6	-0.02
hsa-miR-29a	MMP2	-0.02
hsa-miR-29a	DAB2IP	-0.01
hsa-miR-29a	C15orf27	-0.01
hsa-miR-29a	SPTLC2	-0.01
hsa-miR-29a	APPBP2	-0.01
hsa-miR-29a	TSPAN4	-0.01
hsa-miR-29a	TSPAN9	-0.01
hsa-miR-29a	SOCS1	-0.01
hsa-miR-29a	SMCR7L	0
hsa-miR-29a	IKZF4	0
hsa-miR-29a	POU2F2	0
hsa-miR-29a	SYT7	0.01
hsa-miR-29a	PRELP	0.01
hsa-miR-29a	CENPB	0.02
hsa-miR-29a	NTNG2	0.02
hsa-miR-29a	CASZ1	0.02
hsa-miR-29a	C19orf6	0.02
hsa-miR-29a	FLJ14154	0.03
hsa-miR-29a	SPTBN4	0.04
hsa-miR-29a	KLF13	0.04
hsa-miR-29a	MGC33894	0.06
hsa-miR-29a	MGAT4B	0.06
hsa-miR-29a	TMEM127	0.07
hsa-miR-29a	PVRL1	0.09
hsa-miR-29b	PI15	-0.98
hsa-miR-29b	COL3A1	-0.94
hsa-miR-29b	HBP1	-0.79
hsa-miR-29b	RP11-130N24.1	-0.7
hsa-miR-29b	HMCN1	-0.69
hsa-miR-29b	ELN	-0.64
hsa-miR-29b	TMEM169	-0.63
hsa-miR-29b	RFXDC2	-0.59
hsa-miR-29b	COL4A5	-0.59
hsa-miR-29b	ADAMTS9	-0.54
hsa-miR-29b	XKR6	-0.54
hsa-miR-29b	ZBTB5	-0.52
hsa-miR-29b	SH3PXD2A	-0.5
hsa-miR-29b	COL4A1	-0.49
hsa-miR-29b	SS18L1	-0.48
hsa-miR-29b	COL7A1	-0.47
hsa-miR-29b	SCML2	-0.47
hsa-miR-29b	ADAMTS6	-0.47
hsa-miR-29b	HAS3	-0.46
hsa-miR-29b	COL2A1	-0.42
hsa-miR-29b	COL15A1	-0.42
hsa-miR-29b	NAV1	-0.41
hsa-miR-29b	SHROOM2	-0.41
hsa-miR-29b	PPIC	-0.41
hsa-miR-29b	CAV2	-0.4
hsa-miR-29b	TFAP2C	-0.38
hsa-miR-29b	ENTPD7	-0.38
hsa-miR-29b	TXNDC4	-0.37
hsa-miR-29b	C16orf72	-0.37
hsa-miR-29b	C5orf13	-0.36
hsa-miR-29b	MAFB	-0.36
hsa-miR-29b	ZHX3	-0.35
hsa-miR-29b	PER3	-0.35
hsa-miR-29b	UBTF	-0.35
hsa-miR-29b	JARID1B	-0.34
hsa-miR-29b	HPCAL4	-0.34
hsa-miR-29b	ADAMTS18	-0.34
hsa-miR-29b	BMF	-0.34
hsa-miR-29b	ZFP36L1	-0.33
hsa-miR-29b	BCL11B	-0.33
hsa-miR-29b	RHOBTB1	-0.32
hsa-miR-29b	GNG12	-0.31
hsa-miR-29b	HDAC4	-0.31
hsa-miR-29b	PAIP2	-0.3
hsa-miR-29b	CCNYL1	-0.3
hsa-miR-29b	BCL11A	-0.3
hsa-miR-29b	EML5	-0.3
hsa-miR-29b	BLMH	-0.3
hsa-miR-29b	NKRF	-0.29
hsa-miR-29b	DYNLT1	-0.29
hsa-miR-29b	ADAMTS7	-0.29
hsa-miR-29b	BCORL1	-0.27
hsa-miR-29b	PPM1D	-0.27
hsa-miR-29b	GPX7	-0.27
hsa-miR-29b	CAMK1D	-0.26
hsa-miR-29b	RARB	-0.26
hsa-miR-29b	AMMECR1L	-0.25
hsa-miR-29b	FRAS1	-0.25
hsa-miR-29b	PPP1R3D	-0.24
hsa-miR-29b	C1QTNF6	-0.24
hsa-miR-29b	FBXW9	-0.24
hsa-miR-29b	PKNOX2	-0.23
hsa-miR-29b	ZBTB47	-0.23
hsa-miR-29b	SMARCC1	-0.22
hsa-miR-29b	PLEKHA1	-0.22
hsa-miR-29b	LAMC1	-0.21
hsa-miR-29b	RNF165	-0.21
hsa-miR-29b	NAT11	-0.21
hsa-miR-29b	PRR3	-0.21
hsa-miR-29b	FOXO3A	-0.21
hsa-miR-29b	CBX6	-0.2
hsa-miR-29b	STARD8	-0.2
hsa-miR-29b	CAMK2G	-0.2
hsa-miR-29b	TP53INP2	-0.2
hsa-miR-29b	REPS2	-0.2
hsa-miR-29b	C13orf23	-0.19
hsa-miR-29b	RERE	-0.19
hsa-miR-29b	NDRG4	-0.19
hsa-miR-29b	SCHIP1	-0.18
hsa-miR-29b	ADAM12	-0.18
hsa-miR-29b	ACVR2A	-0.17
hsa-miR-29b	FAM126B	-0.17
hsa-miR-29b	TIAM1	-0.16
hsa-miR-29b	SR140	-0.16
hsa-miR-29b	SHROOM4	-0.16
hsa-miR-29b	SOX12	-0.16
hsa-miR-29b	ZIC5	-0.16
hsa-miR-29b	CNR1	-0.16
hsa-miR-29b	BRUNOL6	-0.16
hsa-miR-29b	SLC1A2	-0.15
hsa-miR-29b	ZFP91	-0.15
hsa-miR-29b	EIF2S2	-0.15
hsa-miR-29b	LOC284274	-0.15
hsa-miR-29b	NFIB	-0.14
hsa-miR-29b	INA	-0.14
hsa-miR-29b	MAP2K6	-0.14
hsa-miR-29b	ZFP36	-0.13
hsa-miR-29b	DBC1	-0.13
hsa-miR-29b	GPR85	-0.12
hsa-miR-29b	HNRPF	-0.12
hsa-miR-29b	MFAP2	-0.12
hsa-miR-29b	ITGA6	-0.12
hsa-miR-29b	SERPINH1	-0.11
hsa-miR-29b	AQP4	-0.11
hsa-miR-29b	TRAFD1	-0.11
hsa-miR-29b	ANKRD27	-0.11
hsa-miR-29b	SP1	-0.11
hsa-miR-29b	SPEN	-0.11
hsa-miR-29b	C1orf21	-0.1
hsa-miR-29b	IMPDH1	-0.1
hsa-miR-29b	WDR22	-0.1
hsa-miR-29b	KCNJ12	-0.09
hsa-miR-29b	BACE1	-0.09
hsa-miR-29b	RALA	-0.08
hsa-miR-29b	SLC16A2	-0.08
hsa-miR-29b	CACNG4	-0.07
hsa-miR-29b	ZNF609	-0.06
hsa-miR-29b	RNF122	-0.05
hsa-miR-29b	RAB40C	-0.05
hsa-miR-29b	VCL	-0.05
hsa-miR-29b	FAM70A	-0.04
hsa-miR-29b	DAG1	-0.03
hsa-miR-29b	FCHSD1	-0.03
hsa-miR-29b	ARRDC4	-0.02
hsa-miR-29b	BCL9L	-0.01
hsa-miR-29b	RAB6B	0.01
hsa-miR-29b	RND1	0.01
hsa-miR-29b	C14orf83	0.03
hsa-miR-29b	TNRC6B	0.05
hsa-miR-214	NARG1	-0.85
hsa-miR-214	SDAD1	-0.71
hsa-miR-214	TGOLN2	-0.71
hsa-miR-214	CMTM4	-0.63
hsa-miR-214	MED19	-0.63
hsa-miR-214	KIAA1219	-0.62
hsa-miR-214	ZFAND3	-0.59
hsa-miR-214	PGF	-0.59
hsa-miR-214	RAB15	-0.56
hsa-miR-214	CBL	-0.56
hsa-miR-214	MAPK1	-0.56
hsa-miR-214	LSM12	-0.55
hsa-miR-214	FGFR1	-0.55
hsa-miR-214	PURB	-0.52
hsa-miR-214	LMOD1	-0.52
hsa-miR-214	KRTAP4-4	-0.52
hsa-miR-214	PIM1	-0.51
hsa-miR-214	QKI	-0.5
hsa-miR-214	SMYD5	-0.49
hsa-miR-214	GPR85	-0.47
hsa-miR-214	SEC24C	-0.47
hsa-miR-214	USP46	-0.47
hsa-miR-214	LHX6	-0.46
hsa-miR-214	SNX12	-0.45
hsa-miR-214	TNPO1	-0.45
hsa-miR-214	NOMO1	-0.45
hsa-miR-214	PARP16	-0.45
hsa-miR-214	NOMO2	-0.45
hsa-miR-214	RASSF5	-0.44
hsa-miR-214	MOBP	-0.44
hsa-miR-214	NOMO3	-0.44
hsa-miR-214	ADSS	-0.44
hsa-miR-214	SLC8A1	-0.43
hsa-miR-214	MGC40405	-0.43
hsa-miR-214	ARPC5L	-0.43
hsa-miR-214	CPSF4	-0.42
hsa-miR-214	CXXC5	-0.42
hsa-miR-214	CREBL2	-0.42
hsa-miR-214	ATP2B4	-0.42
hsa-miR-214	DMXL2	-0.42
hsa-miR-214	CSF1	-0.41
hsa-miR-214	AMMECR1L	-0.41
hsa-miR-214	PTER	-0.41
hsa-miR-214	ARPP-21	-0.41
hsa-miR-214	HMGN3	-0.4
hsa-miR-214	RAPGEFL1	-0.4
hsa-miR-214	PAPD5	-0.4
hsa-miR-214	SLC25A25	-0.4
hsa-miR-214	EZH1	-0.4
hsa-miR-214	BTBD1	-0.39
hsa-miR-214	OPRS1	-0.39
hsa-miR-214	ABLIM3	-0.39
hsa-miR-214	RAB14	-0.38
hsa-miR-214	TBC1D10B	-0.38
hsa-miR-214	FLJ22795	-0.38
hsa-miR-214	BAZ2A	-0.38
hsa-miR-214	CDC42SE1	-0.37
hsa-miR-214	HMG20A	-0.36
hsa-miR-214	CLASP1	-0.36
hsa-miR-214	GALNTL4	-0.36
hsa-miR-214	PPP1R3D	-0.36
hsa-miR-214	WDTC1	-0.36
hsa-miR-214	ZBTB39	-0.36
hsa-miR-214	FNDC5	-0.35
hsa-miR-214	BCL2L11	-0.35
hsa-miR-214	LOC728215	-0.34
hsa-miR-214	PDE11A	-0.33
hsa-miR-214	CPD	-0.33
hsa-miR-214	IPO11	-0.33
hsa-miR-214	TFAP2C	-0.33
hsa-miR-214	ZBTB41	-0.32
hsa-miR-214	DAGLA	-0.32
hsa-miR-214	JPH1	-0.32
hsa-miR-214	RAB4B	-0.32
hsa-miR-214	LRRC14	-0.32
hsa-miR-214	PPARGC1A	-0.32
hsa-miR-214	PLAGL2	-0.32
hsa-miR-214	CPEB4	-0.32
hsa-miR-214	ACLY	-0.31
hsa-miR-214	BCL9L	-0.31
hsa-miR-214	C2orf17	-0.31
hsa-miR-214	HSD17B8	-0.31
hsa-miR-214	TBC1D24	-0.31
hsa-miR-214	LRP1B	-0.31
hsa-miR-214	ADORA2A	-0.31
hsa-miR-214	SRGAP3	-0.3
hsa-miR-214	YWHAZ	-0.3
hsa-miR-214	SMARCD1	-0.3
hsa-miR-214	KPNA3	-0.29
hsa-miR-214	UGCGL2	-0.29
hsa-miR-214	GALNT7	-0.29
hsa-miR-214	UBE2R2	-0.29
hsa-miR-214	ZHX3	-0.29
hsa-miR-214	NMB	-0.29
hsa-miR-214	C7orf42	-0.29
hsa-miR-214	ARHGAP26	-0.29
hsa-miR-214	C16orf72	-0.28
hsa-miR-214	39695	-0.28
hsa-miR-214	ATP2A2	-0.28
hsa-miR-214	NAT13	-0.28
hsa-miR-214	MAP2	-0.27
hsa-miR-214	CHMP4B	-0.27
hsa-miR-214	SCN3A	-0.27
hsa-miR-214	LOC158381	-0.27
hsa-miR-214	ING1	-0.27
hsa-miR-214	ACVR2B	-0.27
hsa-miR-214	CPEB1	-0.27
hsa-miR-214	C11orf10	-0.27
hsa-miR-214	C3orf59	-0.27
hsa-miR-214	PCDH20	-0.27
hsa-miR-214	CRKL	-0.27
hsa-miR-214	NRIP1	-0.27
hsa-miR-214	OXR1	-0.26
hsa-miR-214	C8ORFK32	-0.26
hsa-miR-214	MLLT10	-0.26
hsa-miR-214	ZBTB20	-0.26
hsa-miR-214	TWF1	-0.26
hsa-miR-214	HDLBP	-0.26
hsa-miR-214	CELSR2	-0.25
hsa-miR-214	PANK1	-0.25
hsa-miR-214	CD47	-0.25
hsa-miR-214	ABHD2	-0.25
hsa-miR-214	SMARCC1	-0.25
hsa-miR-214	SNX24	-0.25
hsa-miR-214	SALL1	-0.25
hsa-miR-214	PELI3	-0.25
hsa-miR-214	HNRPU	-0.25
hsa-miR-214	IPO7	-0.25
hsa-miR-214	TBL1XR1	-0.25
hsa-miR-214	RFXDC2	-0.25
hsa-miR-214	TOMM22	-0.25
hsa-miR-214	KPNA1	-0.24
hsa-miR-214	DOCK9	-0.24
hsa-miR-214	SRD5A2	-0.24
hsa-miR-214	TRPS1	-0.24
hsa-miR-214	SULF1	-0.24
hsa-miR-214	SETD8	-0.24
hsa-miR-214	DOLPP1	-0.24
hsa-miR-214	LARP1	-0.24
hsa-miR-214	ERRFI1	-0.24
hsa-miR-214	DOK4	-0.23
hsa-miR-214	NUFIP2	-0.23
hsa-miR-214	FAM53C	-0.23
hsa-miR-214	PGRMC2	-0.23
hsa-miR-214	SLITRK1	-0.23
hsa-miR-214	CD247	-0.22
hsa-miR-214	BNC2	-0.22
hsa-miR-214	APOBEC2	-0.22
hsa-miR-214	C17orf48	-0.22
hsa-miR-214	RGPD5	-0.22
hsa-miR-214	ARMC5	-0.22
hsa-miR-214	PLCB4	-0.22
hsa-miR-214	FAM84B	-0.22
hsa-miR-214	PHF6	-0.22
hsa-miR-214	BCL11A	-0.22
hsa-miR-214	LUZP1	-0.22
hsa-miR-214	HAGH	-0.22
hsa-miR-214	GCC2	-0.21
hsa-miR-214	CNOT2	-0.21
hsa-miR-214	HOXC4	-0.21
hsa-miR-214	VEZT	-0.21
hsa-miR-214	BTAF1	-0.21
hsa-miR-214	PSIP1	-0.21
hsa-miR-214	YAF2	-0.21
hsa-miR-214	ANKS1B	-0.21
hsa-miR-214	CDIPT	-0.21
hsa-miR-214	MIPOL1	-0.21
hsa-miR-214	PPTC7	-0.21
hsa-miR-214	PAPPA	-0.2
hsa-miR-214	SFRS1	-0.2
hsa-miR-214	NRP1	-0.2
hsa-miR-214	HDGF	-0.2
hsa-miR-214	SLC9A3R2	-0.2
hsa-miR-214	UGCGL1	-0.2
hsa-miR-214	C14orf32	-0.2
hsa-miR-214	RBM25	-0.2
hsa-miR-214	SETD5	-0.2
hsa-miR-214	DLL1	-0.2
hsa-miR-214	CDH11	-0.19
hsa-miR-214	ZNF609	-0.19
hsa-miR-214	AFF2	-0.19
hsa-miR-214	YWHAB	-0.19
hsa-miR-214	RIMS3	-0.19
hsa-miR-214	TRIP10	-0.19
hsa-miR-214	NPTN	-0.19
hsa-miR-214	PPP6C	-0.19
hsa-miR-214	TLE4	-0.19
hsa-miR-214	MYEF2	-0.19
hsa-miR-214	C13orf23	-0.18
hsa-miR-214	TAF15	-0.18
hsa-miR-214	TRIM33	-0.18
hsa-miR-214	PPP1R12A	-0.18
hsa-miR-214	NRXN3	-0.18
hsa-miR-214	ATXN7L4	-0.18
hsa-miR-214	BCL11B	-0.18
hsa-miR-214	C6orf195	-0.18
hsa-miR-214	LOC653566	-0.18
hsa-miR-214	SPCS2	-0.18
hsa-miR-214	39513	-0.18
hsa-miR-214	TIMP2	-0.18
hsa-miR-214	ITCH	-0.18
hsa-miR-214	TMED10	-0.18
hsa-miR-214	MIER3	-0.18
hsa-miR-214	CALM1	-0.18
hsa-miR-214	MYO18A	-0.18
hsa-miR-214	PTDSS1	-0.17
hsa-miR-214	GRIN1	-0.17
hsa-miR-214	PPME1	-0.17
hsa-miR-214	CREBZF	-0.17
hsa-miR-214	LY6E	-0.17
hsa-miR-214	ITGB8	-0.17
hsa-miR-214	IQSEC2	-0.17
hsa-miR-214	SFRS10	-0.16
hsa-miR-214	SCN5A	-0.16
hsa-miR-214	CADM1	-0.16
hsa-miR-214	PHLPPL	-0.16
hsa-miR-214	SMG7	-0.16
hsa-miR-214	ARVCF	-0.16
hsa-miR-214	VTI1A	-0.16
hsa-miR-214	BRPF1	-0.16
hsa-miR-214	SHOC2	-0.16
hsa-miR-214	SLC4A4	-0.16
hsa-miR-214	DEK	-0.16
hsa-miR-214	ESRRG	-0.16
hsa-miR-214	WIBG	-0.16
hsa-miR-214	MARK2	-0.16
hsa-miR-214	ARHGEF12	-0.16
hsa-miR-214	PARD6G	-0.15
hsa-miR-214	TRAPPC3	-0.15
hsa-miR-214	CRY2	-0.15
hsa-miR-214	CAMTA1	-0.15
hsa-miR-214	KIAA1522	-0.15
hsa-miR-214	NMT1	-0.15
hsa-miR-214	PIK3AP1	-0.15
hsa-miR-214	MAP3K7IP3	-0.15
hsa-miR-214	CDK6	-0.15
hsa-miR-214	ACVR1B	-0.15
hsa-miR-214	RANBP9	-0.15
hsa-miR-214	OTUD4	-0.15
hsa-miR-214	RGMA	-0.15
hsa-miR-214	PSD	-0.15
hsa-miR-214	KPNA4	-0.15
hsa-miR-214	C11orf57	-0.15
hsa-miR-214	PTPRD	-0.14
hsa-miR-214	XAB1	-0.14
hsa-miR-214	ARL8B	-0.14
hsa-miR-214	GALNT17	-0.14
hsa-miR-214	MAPT	-0.14
hsa-miR-214	REPIN1	-0.14
hsa-miR-214	MINK1	-0.14
hsa-miR-214	RNF44	-0.14
hsa-miR-214	VASN	-0.14
hsa-miR-214	EIF4G1	-0.14
hsa-miR-214	SP5	-0.14
hsa-miR-214	KIFC3	-0.14
hsa-miR-214	C6orf146	-0.14
hsa-miR-214	WDR22	-0.14
hsa-miR-214	DRD2	-0.14
hsa-miR-214	BACE1	-0.14
hsa-miR-214	RAB5B	-0.14
hsa-miR-214	UBE4A	-0.14
hsa-miR-214	REEP1	-0.13
hsa-miR-214	EIF2C1	-0.13
hsa-miR-214	NEDD4L	-0.13
hsa-miR-214	GRAMD3	-0.13
hsa-miR-214	BCL2L2	-0.13
hsa-miR-214	PLS3	-0.13
hsa-miR-214	SPTBN2	-0.13
hsa-miR-214	ZBTB38	-0.13
hsa-miR-214	FLJ45455	-0.13
hsa-miR-214	FBXL11	-0.13
hsa-miR-214	GALNT1	-0.13
hsa-miR-214	Rgr	-0.13
hsa-miR-214	POU4F2	-0.12
hsa-miR-214	C11orf60	-0.12
hsa-miR-214	FLJ36070	-0.12
hsa-miR-214	CACNA1I	-0.12
hsa-miR-214	CLDN2	-0.12
hsa-miR-214	ATBF1	-0.12
hsa-miR-214	TGIF2	-0.12
hsa-miR-214	STAG2	-0.12
hsa-miR-214	TRDMT1	-0.12
hsa-miR-214	SHOX2	-0.12
hsa-miR-214	ODC1	-0.12
hsa-miR-214	EXOC5	-0.12
hsa-miR-214	SSBP3	-0.12
hsa-miR-214	TAOK1	-0.11
hsa-miR-214	UMOD	-0.11
hsa-miR-214	SP1	-0.11
hsa-miR-214	ZIC1	-0.11
hsa-miR-214	JAZF1	-0.11
hsa-miR-214	TMEM113	-0.11
hsa-miR-214	SLC7A8	-0.11
hsa-miR-214	PER1	-0.11
hsa-miR-214	KIAA1598	-0.11
hsa-miR-214	USP42	-0.1
hsa-miR-214	CUGBP1	-0.1
hsa-miR-214	PDRG1	-0.1
hsa-miR-214	SCN1A	-0.1
hsa-miR-214	UBE2Z	-0.1
hsa-miR-214	PUNC	-0.1
hsa-miR-214	CAPZA1	-0.1
hsa-miR-214	C12orf53	-0.1
hsa-miR-214	TCN2	-0.1
hsa-miR-214	PLXNA2	-0.1
hsa-miR-214	EVI1	-0.1
hsa-miR-214	NBL1	-0.1
hsa-miR-214	EXOC3L2	-0.1
hsa-miR-214	ARID1A	-0.1
hsa-miR-214	KCNJ14	-0.1
hsa-miR-214	NCKIPSD	-0.1
hsa-miR-214	LOC440248	-0.09
hsa-miR-214	KLC2	-0.09
hsa-miR-214	ERLIN2	-0.09
hsa-miR-214	PCNX	-0.09
hsa-miR-214	PCDH19	-0.09
hsa-miR-214	FIGN	-0.09
hsa-miR-214	GARNL4	-0.09
hsa-miR-214	DIO3	-0.09
hsa-miR-214	KIAA1324L	-0.09
hsa-miR-214	SGCD	-0.09
hsa-miR-214	SERF1A	-0.08
hsa-miR-214	SERF1B	-0.08
hsa-miR-214	RAB35	-0.08
hsa-miR-214	ESPN	-0.08
hsa-miR-214	ALKBH6	-0.08
hsa-miR-214	SHANK3	-0.08
hsa-miR-214	ARL2	-0.08
hsa-miR-214	CUGBP2	-0.08
hsa-miR-214	CALU	-0.08
hsa-miR-214	CIB1	-0.08
hsa-miR-214	HIPK1	-0.08
hsa-miR-214	SCN2A	-0.08
hsa-miR-214	HISPPD2A	-0.08
hsa-miR-214	STX6	-0.08
hsa-miR-214	PICK1	-0.07
hsa-miR-214	PHF15	-0.07
hsa-miR-214	MLLT7	-0.07
hsa-miR-214	MYO1C	-0.07
hsa-miR-214	DGKZ	-0.07
hsa-miR-214	LIPG	-0.07
hsa-miR-214	TMEM91	-0.06
hsa-miR-214	MARK4	-0.06
hsa-miR-214	CHPF	-0.06
hsa-miR-214	DUSP15	-0.06
hsa-miR-214	TMEM97	-0.06
hsa-miR-214	GPD1	-0.06
hsa-miR-214	NPTXR	-0.05
hsa-miR-214	MLL2	-0.05
hsa-miR-214	ESRRA	-0.05
hsa-miR-214	MRC2	-0.04
hsa-miR-214	VASP	-0.04
hsa-miR-214	GANC	-0.04
hsa-miR-214	LOC339123	-0.04
hsa-miR-214	RIMS4	-0.04
hsa-miR-214	HTR2C	-0.03
hsa-miR-214	YPEL2	-0.03
hsa-miR-214	MAPK8IP1	-0.03
hsa-miR-214	IGF1R	-0.03
hsa-miR-214	FZD7	-0.02
hsa-miR-214	CREB5	-0.02
hsa-miR-214	PAFAH1B1	-0.02
hsa-miR-214	RTN2	-0.02
hsa-miR-214	EMILIN3	-0.02
hsa-miR-214	GNAI2	-0.02
hsa-miR-214	ZGPAT	-0.01
hsa-miR-214	SLC30A8	-0.01
hsa-miR-214	SNURF	0
hsa-miR-214	LASS1	0
hsa-miR-214	PHC2	0
hsa-miR-214	SLC16A3	0.02

## Sheet: Sheet1
hsa-miR-34a	HCN3	-1.32
hsa-miR-34a	FUT9	-0.7
hsa-miR-34a	PPP1R11	-0.66
hsa-miR-34a	FOXJ2	-0.62
hsa-miR-34a	TGIF2	-0.6
hsa-miR-34a	NAV1	-0.54
hsa-miR-34a	PDGFRA	-0.52
hsa-miR-34a	PVRL1	-0.52
hsa-miR-34a	MPP2	-0.5
hsa-miR-34a	ZNF281	-0.49
hsa-miR-34a	FOXP1	-0.49
hsa-miR-34a	FAM70A	-0.48
hsa-miR-34a	CAPN6	-0.45
hsa-miR-34a	USP31	-0.43
hsa-miR-34a	FBXO30	-0.43
hsa-miR-34a	ELMOD1	-0.43
hsa-miR-34a	TAF5	-0.42
hsa-miR-34a	DDX17	-0.42
hsa-miR-34a	SYN2	-0.4
hsa-miR-34a	LIMD2	-0.4
hsa-miR-34a	RKHD2	-0.4
hsa-miR-34a	EPHA4	-0.39
hsa-miR-34a	PACS1	-0.38
hsa-miR-34a	ALDOA	-0.38
hsa-miR-34a	PRKD1	-0.37
hsa-miR-34a	DPYSL4	-0.36
hsa-miR-34a	PNOC	-0.36
hsa-miR-34a	CBFA2T3	-0.36
hsa-miR-34a	EIF2C4	-0.36
hsa-miR-34a	UBP1	-0.35
hsa-miR-34a	BRPF3	-0.35
hsa-miR-34a	C14orf28	-0.33
hsa-miR-34a	SIRT1	-0.33
hsa-miR-34a	MAP2K1	-0.32
hsa-miR-34a	SLC2A4RG	-0.32
hsa-miR-34a	SAR1A	-0.32
hsa-miR-34a	VAT1	-0.32
hsa-miR-34a	EVI5L	-0.32
hsa-miR-34a	SIDT1	-0.32
hsa-miR-34a	TTMB	-0.31
hsa-miR-34a	CACNB3	-0.31
hsa-miR-34a	ACSL4	-0.31
hsa-miR-34a	CTNND2	-0.31
hsa-miR-34a	GPR85	-0.3
hsa-miR-34a	DPP3	-0.3
hsa-miR-34a	GLCE	-0.3
hsa-miR-34a	WASF1	-0.3
hsa-miR-34a	UHRF2	-0.3
hsa-miR-34a	AXL	-0.29
hsa-miR-34a	CAMTA1	-0.29
hsa-miR-34a	PPP1R16B	-0.29
hsa-miR-34a	EFNB3	-0.29
hsa-miR-34a	ASB1	-0.28
hsa-miR-34a	CORO1C	-0.28
hsa-miR-34a	C22orf5	-0.28
hsa-miR-34a	KIAA0828	-0.27
hsa-miR-34a	MTA2	-0.27
hsa-miR-34a	CNTN2	-0.27
hsa-miR-34a	BCL6	-0.27
hsa-miR-34a	DGKZ	-0.27
hsa-miR-34a	PIP5K1A	-0.27
hsa-miR-34a	CUEDC1	-0.27
hsa-miR-34a	DAAM1	-0.27
hsa-miR-34a	MGAT5B	-0.27
hsa-miR-34a	DCX	-0.27
hsa-miR-34a	LRRC55	-0.26
hsa-miR-34a	XPO5	-0.26
hsa-miR-34a	METAP1	-0.26
hsa-miR-34a	ARID4B	-0.26
hsa-miR-34a	FBXO10	-0.26
hsa-miR-34a	FOXN2	-0.26
hsa-miR-34a	CPEB3	-0.26
hsa-miR-34a	ZNF207	-0.26
hsa-miR-34a	C14orf43	-0.26
hsa-miR-34a	RDH11	-0.26
hsa-miR-34a	ProSAPiP1	-0.26
hsa-miR-34a	EI24	-0.26
hsa-miR-34a	CA7	-0.26
hsa-miR-34a	ACSL1	-0.26
hsa-miR-34a	CSF1R	-0.25
hsa-miR-34a	FNDC3B	-0.25
hsa-miR-34a	TMEM109	-0.25
hsa-miR-34a	RPS6KA4	-0.25
hsa-miR-34a	FOXG1B	-0.25
hsa-miR-34a	RTN4RL1	-0.25
hsa-miR-34a	RAB43	-0.25
hsa-miR-34a	SPCS2	-0.24
hsa-miR-34a	LOC653566	-0.24
hsa-miR-34a	CHMP7	-0.24
hsa-miR-34a	ZIC5	-0.24
hsa-miR-34a	CDH9	-0.24
hsa-miR-34a	STC1	-0.24
hsa-miR-34a	BCL11B	-0.24
hsa-miR-34a	LMAN2L	-0.24
hsa-miR-34a	VEZT	-0.23
hsa-miR-34a	RUTBC1	-0.23
hsa-miR-34a	RIC8B	-0.23
hsa-miR-34a	ATG4B	-0.22
hsa-miR-34a	PGRMC2	-0.22
hsa-miR-34a	PPP1R14D	-0.22
hsa-miR-34a	LGI1	-0.22
hsa-miR-34a	CPLX2	-0.22
hsa-miR-34a	GRID1	-0.22
hsa-miR-34a	PTPRM	-0.21
hsa-miR-34a	NAT13	-0.2
hsa-miR-34a	GRK6	-0.2
hsa-miR-34a	INHBB	-0.2
hsa-miR-34a	MAP1A	-0.2
hsa-miR-34a	RNF44	-0.2
hsa-miR-34a	JAG1	-0.2
hsa-miR-34a	RALGDS	-0.2
hsa-miR-34a	MAPT	-0.2
hsa-miR-34a	MYO1C	-0.2
hsa-miR-34a	GPHB5	-0.2
hsa-miR-34a	SVOP	-0.19
hsa-miR-34a	CNTNAP1	-0.19
hsa-miR-34a	LPPR2	-0.19
hsa-miR-34a	SCML2	-0.19
hsa-miR-34a	ZCCHC17	-0.19
hsa-miR-34a	PHF19	-0.19
hsa-miR-34a	TNRC6B	-0.19
hsa-miR-34a	STK35	-0.18
hsa-miR-34a	PID1	-0.18
hsa-miR-34a	FRMD4A	-0.18
hsa-miR-34a	SYNJ1	-0.18
hsa-miR-34a	SNX4	-0.18
hsa-miR-34a	LZTS2	-0.18
hsa-miR-34a	YY1	-0.18
hsa-miR-34a	SNX15	-0.17
hsa-miR-34a	TFDP2	-0.17
hsa-miR-34a	RALGPS1	-0.17
hsa-miR-34a	UNC13C	-0.17
hsa-miR-34a	FAM126B	-0.17
hsa-miR-34a	GDAP1L1	-0.17
hsa-miR-34a	TM9SF3	-0.17
hsa-miR-34a	SLC44A2	-0.17
hsa-miR-34a	COPS7B	-0.16
hsa-miR-34a	KIAA0789	-0.16
hsa-miR-34a	CNOT6L	-0.15
hsa-miR-34a	NAP1L5	-0.15
hsa-miR-34a	STAC2	-0.15
hsa-miR-34a	PKIA	-0.15
hsa-miR-34a	TOB2	-0.15
hsa-miR-34a	CDC25A	-0.15
hsa-miR-34a	TNRC4	-0.15
hsa-miR-34a	CBLN4	-0.15
hsa-miR-34a	RTF1	-0.15
hsa-miR-34a	KCNH7	-0.14
hsa-miR-34a	CPEB2	-0.14
hsa-miR-34a	SNX13	-0.14
hsa-miR-34a	FBXO41	-0.14
hsa-miR-34a	KCNA1	-0.14
hsa-miR-34a	SLC12A2	-0.14
hsa-miR-34a	PAN3	-0.13
hsa-miR-34a	SERPINE1	-0.13
hsa-miR-34a	VCL	-0.13
hsa-miR-34a	ZNF512	-0.13
hsa-miR-34a	CRHR1	-0.13
hsa-miR-34a	FIGN	-0.13
hsa-miR-34a	PRKACB	-0.13
hsa-miR-34a	SCN1A	-0.13
hsa-miR-34a	ESRRA	-0.13
hsa-miR-34a	ACTR1A	-0.13
hsa-miR-34a	LIN28B	-0.12
hsa-miR-34a	SLC30A3	-0.12
hsa-miR-34a	SP2	-0.12
hsa-miR-34a	CREB5	-0.12
hsa-miR-34a	NDRG1	-0.12
hsa-miR-34a	PPFIA1	-0.12
hsa-miR-34a	FMNL2	-0.11
hsa-miR-34a	PGF	-0.11
hsa-miR-34a	SKIP	-0.11
hsa-miR-34a	FNDC8	-0.11
hsa-miR-34a	RARB	-0.11
hsa-miR-34a	B4GALT2	-0.11
hsa-miR-34a	MYRIP	-0.11
hsa-miR-34a	ZER1	-0.11
hsa-miR-34a	TBC1D25	-0.1
hsa-miR-34a	SLC27A4	-0.1
hsa-miR-34a	PODXL	-0.1
hsa-miR-34a	MECP2	-0.1
hsa-miR-34a	PPP1R9B	-0.1
hsa-miR-34a	LOC285382	-0.1
hsa-miR-34a	2003-09-01	-0.1
hsa-miR-34a	ITCH	-0.1
hsa-miR-34a	NONO	-0.1
hsa-miR-34a	SYVN1	-0.09
hsa-miR-34a	CA10	-0.09
hsa-miR-34a	KIAA1005	-0.09
hsa-miR-34a	FLJ35695	-0.08
hsa-miR-34a	F2RL2	-0.08
hsa-miR-34a	STAG2	-0.08
hsa-miR-34a	NRXN2	-0.08
hsa-miR-34a	RNF4	-0.08
hsa-miR-34a	HOXB4	-0.08
hsa-miR-34a	OTX1	-0.08
hsa-miR-34a	NDST1	-0.08
hsa-miR-34a	MAZ	-0.07
hsa-miR-34a	DAB2IP	-0.07
hsa-miR-34a	ABCF3	-0.07
hsa-miR-34a	SPRN	-0.07
hsa-miR-34a	PERQ1	-0.07
hsa-miR-34a	LOC153222	-0.07
hsa-miR-34a	POFUT1	-0.07
hsa-miR-34a	WNT1	-0.06
hsa-miR-34a	KLF12	-0.06
hsa-miR-34a	B3GAT3	-0.06
hsa-miR-34a	ATG9A	-0.05
hsa-miR-34a	MAP2K3	-0.05
hsa-miR-34a	AP2S1	-0.05
hsa-miR-34a	CTF8	-0.05
hsa-miR-34a	ABR	-0.04
hsa-miR-34a	GNAI2	-0.04
hsa-miR-34a	ZNF579	-0.04
hsa-miR-34a	ZNF532	-0.03
hsa-miR-34a	SPTBN2	-0.02
hsa-miR-34a	LPHN1	-0.02
hsa-miR-34a	RIMS4	-0.02
hsa-miR-34a	BCL9L	-0.02
hsa-miR-34a	VEGFA	-0.01
hsa-miR-34a	ARX	-0.01
hsa-miR-34a	NEUROD2	0
hsa-miR-34a	ZC3H7B	0.02
hsa-miR-34a	ZBTB39	0.03
hsa-miR-34a	CSNK1G1	0.06
hsa-miR-34c	NAV3	-0.73
hsa-miR-34c	PURB	-0.61
hsa-miR-34c	LGR4	-0.57
hsa-miR-34c	MET	-0.55
hsa-miR-34c	DNAJC16	-0.51
hsa-miR-34c	SLC25A27	-0.5
hsa-miR-34c	TTC19	-0.46
hsa-miR-34c	RGS17	-0.45
hsa-miR-34c	OSGIN2	-0.45
hsa-miR-34c	MSL2L1	-0.45
hsa-miR-34c	E2F3	-0.43
hsa-miR-34c	EFNB1	-0.43
hsa-miR-34c	SGPP1	-0.42
hsa-miR-34c	KITLG	-0.38
hsa-miR-34c	SCN2B	-0.38
hsa-miR-34c	ZMYM4	-0.38
hsa-miR-34c	NRIP3	-0.38
hsa-miR-34c	TPD52	-0.35
hsa-miR-34c	POGZ	-0.34
hsa-miR-34c	RRAS	-0.34
hsa-miR-34c	SIDT2	-0.34
hsa-miR-34c	PHF15	-0.32
hsa-miR-34c	KIAA1217	-0.32
hsa-miR-34c	SLC4A7	-0.31
hsa-miR-34c	GPR158	-0.3
hsa-miR-34c	NR4A2	-0.29
hsa-miR-34c	ZFHX4	-0.29
hsa-miR-34c	SOX4	-0.28
hsa-miR-34c	BCL2	-0.28
hsa-miR-34c	GREM2	-0.27
hsa-miR-34c	LOXL3	-0.27
hsa-miR-34c	TMEM55A	-0.26
hsa-miR-34c	LDHA	-0.26
hsa-miR-34c	JMJD1C	-0.25
hsa-miR-34c	C1orf9	-0.24
hsa-miR-34c	ARHGAP26	-0.24
hsa-miR-34c	MPPED2	-0.24
hsa-miR-34c	AKAP6	-0.24
hsa-miR-34c	PPP2R5A	-0.24
hsa-miR-34c	SLC2A13	-0.23
hsa-miR-34c	SEMA4C	-0.22
hsa-miR-34c	CUGBP2	-0.22
hsa-miR-34c	EDAR	-0.21
hsa-miR-34c	ALCAM	-0.21
hsa-miR-34c	ANP32B	-0.21
hsa-miR-34c	MTMR4	-0.2
hsa-miR-34c	SEMA4B	-0.2
hsa-miR-34c	BAZ2A	-0.2
hsa-miR-34c	SATB1	-0.19
hsa-miR-34c	SYT4	-0.19
hsa-miR-34c	PPP1R10	-0.18
hsa-miR-34c	ARID4A	-0.18
hsa-miR-34c	BRUNOL6	-0.18
hsa-miR-34c	ONECUT2	-0.18
hsa-miR-34c	CSNK1G3	-0.17
hsa-miR-34c	YTHDC1	-0.17
hsa-miR-34c	MGC42367	-0.17
hsa-miR-34c	AFF4	-0.16
hsa-miR-34c	TOPORS	-0.16
hsa-miR-34c	NFE2L1	-0.15
hsa-miR-34c	RIMS3	-0.15
hsa-miR-34c	MCFD2	-0.15
hsa-miR-34c	ANP32A	-0.14
hsa-miR-34c	SCN2A	-0.14
hsa-miR-34c	SLC10A7	-0.12
hsa-miR-34c	CAMSAP1	-0.12
hsa-miR-34c	FAM46A	-0.12
hsa-miR-34c	SDHC	-0.1
hsa-miR-34c	ODZ1	-0.09
hsa-miR-34c	CNOT6	-0.08
hsa-miR-34c	NPTX1	-0.05
hsa-miR-34c	SPRY3	-0.01
hsa-miR-34c	NTNG2	0.01
